# Supplementary material for: Decoding the Tissue-Specific Profiles of Bioactive Compounds in Helvella leucopus Using Combined Transcriptomic and Metabolomic Approaches
Source: J Fungi (Basel). 2025 Mar 6;11(3):205. doi: 10.3390/jof11030205 (PMC11943342; doi:10.3390/jof11030205)
Supplement: Supplementary file 1 [file jof-11-00205-s001.zip › Supplementary table.xlsx]

## Sheet: Table S1
Supplementary Table S1 Instrumental parameters
Chromatographic conditions
Column	Xselect HSS T3, 2.5 μm, 2.1×150 mm
Mobile phase	A: 0.1% formic acid-water	B: 0.1% formic acid acetonitrile
Column temperature	50℃
flowrate	0.4 mL/min
Gradientelution
1	0 min	98%A	2%B
2	2 min	98%A	2%B
3	15 min	0%A	100%B
4	17 min	0%A	100%B
5	17.1 min	98%A	2%B
6	20 min	98%A	2%B
Mass Spectrometry Conditions
Positive ionisation mode		Negative ionisation mode
Curtain Gas	35psi	Curtain Gas	35psi
Collision Gas	Medium	Collision Gas	Medium
IonSpray Voltage	5500V	IonSpray Voltage	－4500V
Temperature	550℃	Temperature	550℃
Ion Source Gas	1:60	Ion Source Gas	1:60
Ion Source Gas	2:60	Ion Source Gas	2:60

## Sheet: Table S2
Supplementary Table S2 Metabolite annotation results
Compound_ID	Name	Other_name(Kegg_name)	Formula	Molecular Weight	RT [min]	m/z	Kegg_ID	KEGG_pathway	HMDB_ID	Lipidmaps_ID	SuperClass(HMDB)	Class(HMDB)	SubClass(HMDB)	CATEGORY(Lipidmaps)	MAIN_CLASS(Lipidmaps)	SUB_CLASS(Lipidmaps)	mzCloud_Results	mzVault_Results	MassList_Results	Class_I	Class_II	Class_III	Class_IV	FC	log2FC	Pvalue	ROC	VIP	Up.Down	neg_HL_CDG1	neg_HL_CDG2	neg_HL_CDG3	neg_HL_CDG4	neg_HL_CDG5	neg_HL_CDG6	CDG	neg_HL_CDB1	neg_HL_CDB2	neg_HL_CDB3	neg_HL_CDB4	neg_HL_CDB5	neg_HL_CDB6	CDB
Com_1351_neg	2-Amino-3-(4-hydroxy-3-methoxyphenyl)propanoic acid	--	C10 H13 N O4	211.084	4.245	210.077	--	--	--	--	--	--	--	--	--	--	Full match	Full match	Full match	Organic acids and derivatives	Carboxylic acids and derivatives	Amino acids, peptides, and analogues	Tyrosine and derivatives	39.0208	5.28617	8.57681e-10	1	1.55271	up	2.9529e+07	3.03474e+07	4.92247e+07	5.01963e+07	3.50744e+07	3.69713e+07	3.85572e+07	954791	1.68236e+06	862240	822210	723103	884004	988119
Com_2644_neg	2-(Formylamino)Benzoic Acid	--	C8 H7 N O3	165.043	1.452	164.035	--	--	HMDB0004089	--	Benzenoids	Benzene and substituted derivatives	Benzoic acids and derivatives	--	--	--	No results	No results	Full match					10.9065	3.44711	5.05301e-08	1	1.52821	up	1.51389e+07	1.07456e+07	1.67808e+07	2.61215e+07	1.62442e+07	1.34411e+07	1.6412e+07	1.87192e+06	1.03171e+06	1.51703e+06	1.60512e+06	1.06633e+06	1.93667e+06	1.5048e+06
Com_1515_neg	3'-Adenosine monophosphate (3'-AMP)	3'-AMP; 3'-Adenylic acid; 3'-Adenosine monophosphate; Adenosine-3'-monophosphate; Adenosine 3'-phosphate; AMP 3'-phosphate	C10 H14 N5 O7 P	347.063	5.503	346.057	cpd:C01367	map00230 Purine metabolism	--	--	--	--	--	--	--	--	Full match	No results	Full match	Nucleosides, nucleotides, and analogues	Ribonucleoside 3'-phosphates	Not available	Ribonucleoside 3'-phosphates	29.9407	4.90404	6.55067e-08	1	1.53401	up	2.34031e+07	1.44721e+07	1.41596e+07	3.69581e+07	3.65882e+07	1.85161e+07	2.40162e+07	524388	1.20156e+06	783605	815505	522955	964735	802125
Com_420_neg	Lactobionic acid	--	C12 H22 O12	358.111	1.408	357.104	--	--	HMDB0253945	--	Lipids and lipid-like molecules	Fatty Acyls	Fatty acyl glycosides	--	--	--	No results	No results	Full match	Lipids and lipid-like molecules	Fatty Acyls	Fatty acyl glycosides	Fatty acyl glycosides of mono- and disaccharides	0.159189	-2.65118	1.23427e-07	1	1.53573	down	2.03181e+07	1.98926e+07	2.39138e+07	2.97308e+07	1.41576e+07	1.89115e+07	2.11541e+07	1.09903e+08	1.53292e+08	1.43293e+08	1.51977e+08	1.02688e+08	1.36163e+08	1.32886e+08
Com_961_neg	DL-m-Tyrosine	--	C9 H11 N O3	181.074	1.449	180.066	--	--	--	--	--	--	--	--	--	--	No results	No results	Full match	Organic acids and derivatives	Carboxylic acids and derivatives	Amino acids, peptides, and analogues	Phenylalanine and derivatives	14.692	3.87696	2.04907e-07	1	1.54784	up	4.54757e+07	3.72383e+07	5.05321e+07	7.97372e+07	5.0963e+07	3.80256e+07	5.03287e+07	3.33446e+06	3.27687e+06	3.51062e+06	2.83891e+06	3.59305e+06	3.99951e+06	3.42557e+06
Com_6128_neg	3,4,5-trihydroxycyclohex-1-ene-1-carboxylic acid	--	C7 H10 O5	174.053	4.234	173.045	--	--	--	--	--	--	--	--	--	--	Full match	No results	No results					4.25671	2.08974	8.40498e-07	1	1.50051	up	6.6063e+06	4.51416e+06	5.91834e+06	7.68913e+06	6.94496e+06	4.23333e+06	5.98437e+06	1.60283e+06	1.75777e+06	1.12483e+06	1.01455e+06	1.30332e+06	1.63192e+06	1.40587e+06
Com_14924_neg	Nicotinamide adenine dinucleotide phosphate	--	C21 H28 N7 O17 P3	743.076	2.224	742.069	--	--	HMDB0304435	--	Nucleosides, nucleotides, and analogues	(5'->5')-dinucleotides	-	--	--	--	No results	Full match	Full match	Nucleosides, nucleotides, and analogues	(5'-&gt;5')-dinucleotides	Not available	(5'-&gt;5')-dinucleotides	2.51697	1.33169	8.88019e-07	1	1.51978	up	968734	1.15728e+06	1.2322e+06	1.22126e+06	1.1262e+06	1.05002e+06	1.12595e+06	397925	398414	588709	402112	444817	452079	447343
Com_1116_neg	Pentadecanoic Acid	Pentadecanoic acid; Pentadecylic acid; n-Pentadecanoic acid	C15 H30 O2	288.23	7.368	287.223	cpd:C16537	--	HMDB0000826	LMFA01010015	Lipids and lipid-like molecules	Fatty Acyls	Fatty acids and conjugates	Fatty Acyls [FA]	Fatty Acids and Conjugates [FA01]	Straight chain fatty acids [FA0101]	Invalid mass	No results	No results	Lipids and lipid-like molecules	Fatty Acyls	Fatty acids and conjugates	Long-chain fatty acids	7.32136	2.87211	1.48908e-06	1	1.50992	up	3.30645e+07	2.59156e+07	4.0571e+07	6.82603e+07	3.44801e+07	2.86688e+07	3.84934e+07	6.97334e+06	4.17199e+06	4.66854e+06	4.085e+06	5.27753e+06	6.36971e+06	5.25768e+06
Com_7910_neg	Sodium cholate	--	C24 H39 Na O5	430.271	4.995	429.264	--	--	--	--	--	--	--	--	--	--	No results	No results	Full match	Lipids and lipid-like molecules	Steroids and steroid derivatives	Bile acids, alcohols and derivatives	Trihydroxy bile acids, alcohols and derivatives	3.05246	1.60997	1.71407e-06	1	1.49613	up	3.11347e+06	3.041e+06	5.09447e+06	3.93868e+06	3.51209e+06	4.49044e+06	3.86503e+06	1.30002e+06	1.17242e+06	1.63053e+06	1.25497e+06	975859	1.26339e+06	1.2662e+06
Com_12988_neg	LPS 17:0	--	C23 H46 N O9 P	511.292	10.202	510.285	--	--	--	LMGP03050030	--	--	--	Glycerophospholipids [GP]	Glycerophosphoserines [GP03]	Monoacylglycerophosphoserines [GP0305]	No results	Full match	No results	Lipids and lipid-like molecules	Glycerophospholipids	Glycerophosphoserines	Phosphatidylserines	0.126914	-2.97808	2.80883e-06	1	1.49484	down	118913	244893	203270	135360	165684	235577	183949	853125	1.58207e+06	1.72679e+06	843513	1.41408e+06	2.27685e+06	1.4494e+06
Com_116_neg	N-[3-(aminosulfonyl)phenyl]-2,3-dihydro-1,4-benzodioxine-2-carboxamide	--	C15 H14 N2 O5 S	334.066	1.523	333.059	--	--	--	--	--	--	--	--	--	--	Invalid mass	No results	No results					3.62044	1.85617	4.30767e-06	1	1.48497	up	5.02629e+08	3.76459e+08	6.43761e+08	6.28671e+08	6.24179e+08	5.211e+08	5.49466e+08	1.25485e+08	2.32124e+08	1.07267e+08	1.57804e+08	1.29869e+08	1.58057e+08	1.51768e+08
Com_887_neg	Hexadecanedioic acid	Hexadecanedioate	C16 H30 O4	286.214	7.075	285.207	cpd:C19615	map00073 Cutin, suberine and wax biosynthesis;map01100 Metabolic pathways	HMDB0000672	LMFA01170022	Lipids and lipid-like molecules	Fatty Acyls	Fatty acids and conjugates	Fatty Acyls [FA]	Fatty Acids and Conjugates [FA01]	Dicarboxylic acids [FA0117]	Full match	No results	No results	Lipids and lipid-like molecules	Fatty Acyls	Fatty acids and conjugates	Long-chain fatty acids	9.03079	3.17485	4.42623e-06	1	1.4922	up	2.55531e+07	3.58764e+07	5.44319e+07	8.80183e+07	3.46384e+07	3.53971e+07	4.56525e+07	6.27686e+06	4.13083e+06	4.31039e+06	3.22787e+06	5.27426e+06	7.11106e+06	5.05521e+06
Com_6084_neg	Leucine-enkephalin	--	C28 H37 N5 O7	555.27	5.749	554.262	--	--	HMDB0001045	--	Organic acids and derivatives	Carboxylic acids and derivatives	Amino acids, peptides, and analogues	--	--	--	No results	No results	Full match	Organic acids and derivatives	Carboxylic acids and derivatives	Amino acids, peptides, and analogues	Oligopeptides	0.187521	-2.41488	7.71658e-06	1	1.50195	down	953845	925689	923646	764498	1.29427e+06	942916	967477	4.44052e+06	7.50586e+06	5.62308e+06	4.1057e+06	2.99945e+06	6.28119e+06	5.1593e+06
Com_436_neg	N6-Succinyl Adenosine	--	C14 H17 N5 O8	383.108	5.098	382.1	--	--	HMDB0255303	--	Organic acids and derivatives	Carboxylic acids and derivatives	Dicarboxylic acids and derivatives	--	--	--	No results	No results	Full match	Nucleosides, nucleotides, and analogues	Purine nucleosides	Not available	Purine nucleosides	0.334115	-1.58158	1.15038e-05	1	1.48063	down	3.61126e+07	3.77161e+07	4.60011e+07	4.68605e+07	3.12806e+07	3.7054e+07	3.91708e+07	8.11171e+07	1.0888e+08	1.15054e+08	1.73964e+08	1.08894e+08	1.15516e+08	1.17237e+08
Com_7648_neg	N-Acetyl-L-leucine	N-Acetyl-L-leucine	C8 H15 N O3	173.105	5.793	172.098	cpd:C02710	--	HMDB0011756	--	Organic acids and derivatives	Carboxylic acids and derivatives	Amino acids, peptides, and analogues	--	--	--	No results	No results	Full match	Organic acids and derivatives	Carboxylic acids and derivatives	Amino acids, peptides, and analogues	Leucine and derivatives	0.268325	-1.89795	1.32601e-05	1	1.46224	down	937528	808174	923224	1.58461e+06	973122	868637	1.01588e+06	2.59752e+06	3.74748e+06	3.4044e+06	6.42684e+06	3.27046e+06	3.26942e+06	3.78602e+06
Com_334_neg	LPA 22:6	1-Acyl-sn-glycerol 3-phosphate; 2-Lysophosphatidate; Lysophosphatidate; Lysophosphatidic acid	C25 H39 O7 P	482.245	6.819	481.238	cpd:C00681	map00561 Glycerolipid metabolism;map00564 Glycerophospholipid metabolism;map01100 Metabolic pathways;map01110 Biosynthesis of secondary metabolites	--	LMGP10050019	--	--	--	Glycerophospholipids [GP]	Glycerophosphates [GP10]	Monoacylglycerophosphates [GP1005]	No results	Full match	No results	Lipids and lipid-like molecules	Glycerophospholipids	Glycerophosphates	1,2-diacylglycerol-3-phosphates	0.103079	-3.27818	1.39922e-05	1	1.46511	down	3.21101e+07	9.09819e+06	7.02845e+06	1.79678e+07	1.61656e+07	1.01213e+07	1.54152e+07	9.20285e+07	1.60437e+08	2.04734e+08	2.27189e+08	9.24931e+07	1.20403e+08	1.49547e+08
Com_375_neg	Guanosine monophosphate (GMP)	GMP; Guanosine 5'-phosphate; Guanosine monophosphate; Guanosine 5'-monophosphate; Guanylic acid	C10 H14 N5 O8 P	363.058	1.51	362.05	cpd:C00144	map00230 Purine metabolism;map01100 Metabolic pathways	--	--	--	--	--	--	--	--	Full match	Full match	Full match	Nucleosides, nucleotides, and analogues	Purine nucleotides	Purine ribonucleotides	Purine ribonucleoside monophosphates	4.09952	2.03546	1.64282e-05	1	1.44682	up	1.64399e+08	7.53996e+07	1.53167e+08	1.25985e+08	1.05258e+08	8.04881e+07	1.17449e+08	2.52493e+07	1.94783e+07	2.35875e+07	2.55865e+07	4.81137e+07	2.98821e+07	2.86496e+07
Com_2_neg	(+/-)12(13)-DiHOME	12,13-DHOME; 12,13-DHOA; (9Z)-12,13-Dihydroxyoctadec-9-enoic acid	C18 H34 O4	296.235	8.182	295.227	cpd:C14829	map00591 Linoleic acid metabolism	--	--	--	--	--	--	--	--	Invalid mass	Invalid mass	No match	Lipids and lipid-like molecules	Fatty Acyls	Fatty acids and conjugates	Long-chain fatty acids	1.83119	0.87278	1.8175e-05	1	1.45619	up	2.03997e+10	2.03366e+10	2.62178e+10	2.4449e+10	2.27423e+10	2.028e+10	2.24042e+10	1.12626e+10	9.9937e+09	1.23048e+10	1.11102e+10	1.38175e+10	1.49201e+10	1.22348e+10
Com_2183_neg	2-({[4-(6-methyl-1,3-benzothiazol-2-yl)phenyl]imino}methyl)phenol	--	C21 H16 N2 O S	344.098	1.401	343.091	--	--	--	--	--	--	--	--	--	--	Full match	No results	No results					14.8986	3.8971	2.05955e-05	1	1.50891	up	6.59453e+06	1.78572e+07	2.87304e+07	2.6295e+07	1.80916e+07	1.84356e+07	1.93341e+07	1.12637e+06	1.0428e+06	1.1677e+06	1.29344e+06	1.66703e+06	1.48894e+06	1.29771e+06
Com_787_neg	Cytidine-5'-monophosphate	CMP; Cytidine-5'-monophosphate; Cytidylic acid	C9 H14 N3 O8 P	323.051	1.45	322.044	cpd:C00055	map00240 Pyrimidine metabolism;map01100 Metabolic pathways	HMDB0000095	--	Nucleosides, nucleotides, and analogues	Pyrimidine nucleotides	Pyrimidine ribonucleotides	--	--	--	No results	Full match	Full match	Nucleosides, nucleotides, and analogues	Pyrimidine nucleotides	Pyrimidine ribonucleotides	Pyrimidine ribonucleoside monophosphates	2.16707	1.11575	2.1896e-05	1	1.48417	up	7.04191e+07	6.80143e+07	8.17963e+07	6.97991e+07	7.44784e+07	6.24966e+07	7.11673e+07	2.70534e+07	3.29631e+07	2.80806e+07	2.85655e+07	4.14232e+07	3.89559e+07	3.28403e+07
Com_1096_neg	3-Phosphoglyceric acid	Glycerate 3-phosphate; 3-Phosphoglycerate	C3 H7 O7 P	185.993	1.536	184.985	cpd:C00597	--	HMDB0000807	--	Organic oxygen compounds	Organooxygen compounds	Carbohydrates and carbohydrate conjugates	--	--	--	Full match	Full match	Full match	Organic oxygen compounds	Organooxygen compounds	Carbohydrates and carbohydrate conjugates	Sugar acids and derivatives	4.17177	2.06066	2.78106e-05	1	1.44346	up	5.31715e+07	2.09254e+07	4.42199e+07	4.60874e+07	2.61791e+07	3.3411e+07	3.73324e+07	5.73545e+06	7.07159e+06	9.54556e+06	1.01569e+07	8.69362e+06	1.24897e+07	8.9488e+06
Com_241_neg	PC (5:0/13:1)	--	C26 H50 N O8 P	581.333	7.51	580.325	--	--	--	--	--	--	--	--	--	--	No results	Invalid mass	No results	Lipids and lipid-like molecules	Glycerophospholipids	Glycerophosphocholines	Phosphocholines	0.285413	-1.80888	2.95703e-05	1	1.43839	down	3.21252e+07	6.10472e+07	5.60254e+07	5.51614e+07	6.22739e+07	6.67901e+07	5.55705e+07	2.74456e+08	2.25725e+08	2.18793e+08	1.8272e+08	1.12306e+08	1.54213e+08	1.94702e+08
Com_9266_neg	Dibenzoyl Thiamine	--	C26 H26 N4 O4 S	490.168	6.726	489.16	--	--	--	--	--	--	--	--	--	--	No results	No results	Full match	Benzenoids	Benzene and substituted derivatives	Benzoic acids and derivatives	Benzoic acid esters	4.62709	2.21011	4.78475e-05	1	1.41789	up	1.34674e+06	3.01173e+06	4.31689e+06	3.42923e+06	3.43511e+06	3.08139e+06	3.10352e+06	454896	588401	572518	587478	489116	1.33196e+06	670728
Com_748_neg	13,14-dihydro Prostaglandin F1α	--	C20 H38 O5	358.272	7.521	357.264	--	--	--	--	--	--	--	--	--	--	Full match	No results	No results	Lipids and lipid-like molecules	Fatty Acyls	Eicosanoids	Prostaglandins and related compounds	0.325175	-1.62071	5.70329e-05	1	1.41865	down	3.48826e+07	2.04409e+07	1.88689e+07	2.36805e+07	2.752e+07	1.80348e+07	2.39046e+07	3.82254e+07	8.35479e+07	7.14695e+07	8.88171e+07	7.99121e+07	7.91064e+07	7.35131e+07
Com_7439_neg	Scopolamine HBr trihydrate	--	C17 H28 Br N O7	437.103	1.465	436.096	--	--	--	--	--	--	--	--	--	--	No results	No results	Full match	Organic acids and derivatives	Hydroxy acids and derivatives	Beta hydroxy acids and derivatives	Beta hydroxy acids and derivatives	0.378718	-1.40081	6.19792e-05	1	1.42009	down	2.08604e+06	1.34479e+06	1.28824e+06	1.95555e+06	1.96658e+06	1.63417e+06	1.71256e+06	5.0843e+06	3.92626e+06	4.76052e+06	6.68719e+06	3.25571e+06	3.41805e+06	4.52201e+06
Com_599_neg	Glycerol-3-phosphate	DL-Glycerol 1-phosphate; Glycerol 1-phosphate; Glycerol-3-phosphate; rac-Glycerol 1-phosphate; DL-Glyceryl 1-phosphate; DL-Glycerol 3-phosphate	C3 H9 O6 P	172.013	1.528	171.006	cpd:C03189	--	HMDB0252849	--	Lipids and lipid-like molecules	Glycerophospholipids	Glycerophosphates	--	--	--	No results	No results	Full match	Lipids and lipid-like molecules	Glycerophospholipids	Glycerophosphates	Glycerophosphates	2.26662	1.18054	9.81324e-05	1	1.39536	up	9.60607e+07	5.57152e+07	7.09785e+07	8.08714e+07	6.02035e+07	5.34548e+07	6.95473e+07	2.91885e+07	2.39587e+07	2.32151e+07	4.24868e+07	3.32918e+07	3.19589e+07	3.06833e+07
Com_9090_neg	Hippuric acid	Hippurate; Hippuric acid; N-Benzoylglycine; Benzoylaminoacetic acid	C9 H9 N O3	179.058	1.447	178.051	cpd:C01586	map00360 Phenylalanine metabolism	HMDB0000714	--	Benzenoids	Benzene and substituted derivatives	Benzoic acids and derivatives	--	--	--	No results	No results	Full match	Benzenoids	Benzene and substituted derivatives	Benzoic acids and derivatives	Hippuric acids	2.79931	1.48507	0.000120403	1	1.4715	up	3.01278e+06	2.33037e+06	3.63073e+06	5.03919e+06	2.80061e+06	2.87199e+06	3.28095e+06	1.11641e+06	1.03155e+06	1.15524e+06	1.16298e+06	1.24572e+06	1.32044e+06	1.17205e+06
Com_11008_neg	LPC 18:3	1-Acyl-sn-glycero-3-phosphocholine; 1-Acyl-sn-glycerol-3-phosphocholine; alpha-Acylglycerophosphocholine; 2-Lysolecithin; 2-Lysophosphatidylcholine; 1-Acylglycerophosphocholine	C26 H48 N O7 P	563.322	8.515	562.315	cpd:C04230	map00564 Glycerophospholipid metabolism	--	LMGP01050128	--	--	--	Glycerophospholipids [GP]	Glycerophosphocholines [GP01]	Monoacylglycerophosphocholines [GP0105]	No results	Invalid mass	No results	Lipids and lipid-like molecules	Glycerophospholipids	Glycerophosphocholines	Phosphocholines	0.288354	-1.79409	0.000127829	1	1.4276	down	471287	933463	611937	351534	818008	896030	680377	1.58271e+06	2.59047e+06	2.97331e+06	2.51241e+06	2.24468e+06	2.25355e+06	2.35952e+06
Com_680_neg	Tyrosylalanine	--	C12 H16 N2 O4	252.111	5.299	251.103	--	--	HMDB0029098	--	Organic acids and derivatives	Carboxylic acids and derivatives	Amino acids, peptides, and analogues	--	--	--	Full match	No results	No results	Organic acids and derivatives	Carboxylic acids and derivatives	Amino acids, peptides, and analogues	Dipeptides	0.687187	-0.541226	0.00014548	1	1.40869	down	5.37081e+07	5.21614e+07	6.76461e+07	6.5811e+07	6.84963e+07	5.85277e+07	6.10584e+07	8.1107e+07	8.85408e+07	9.6145e+07	8.14121e+07	8.52084e+07	1.00703e+08	8.88527e+07
Com_4018_neg	Pantetheine	Pantetheine; (R)-Pantetheine	C11 H22 N2 O4 S	278.13	5.453	277.122	cpd:C00831	map00332 Carbapenem biosynthesis;map00770 Pantothenate and CoA biosynthesis;map01130 Biosynthesis of antibiotics	HMDB0003426	--	Organic acids and derivatives	Carboxylic acids and derivatives	Amino acids, peptides, and analogues	--	--	--	No results	No results	Full match	Organic acids and derivatives	Carboxylic acids and derivatives	Amino acids, peptides, and analogues	Beta amino acids and derivatives	6.28791	2.65258	0.00016311	1	1.42951	up	6.51913e+06	9.50199e+06	1.42476e+07	1.38991e+07	1.16853e+07	9.15379e+06	1.08345e+07	1.07947e+06	1.0717e+06	1.31818e+06	704079	3.04601e+06	3.11895e+06	1.72306e+06
Com_1939_neg	N-Acetyl-α-D-glucosamine 1-phosphate	N-Acetyl-alpha-D-glucosamine 1-phosphate	C8 H16 N O9 P	301.056	1.394	300.049	cpd:C04501	map00520 Amino sugar and nucleotide sugar metabolism;map01100 Metabolic pathways;map01130 Biosynthesis of antibiotics	--	--	--	--	--	--	--	--	Full match	Full match	Full match					2.10382	1.07301	0.000165371	1	1.41971	up	2.44047e+07	2.63279e+07	2.71054e+07	3.28333e+07	2.45837e+07	2.24266e+07	2.62803e+07	1.30913e+07	1.16909e+07	1.35246e+07	7.7052e+06	1.50208e+07	1.39173e+07	1.24917e+07
Com_321_neg	Mevalonic acid	(R)-Mevalonate; Mevalonic acid; 3,5-Dihydroxy-3-methylvaleric acid	C6 H12 O4	148.073	2.889	147.066	cpd:C00418	map00900 Terpenoid backbone biosynthesis;map01100 Metabolic pathways;map01110 Biosynthesis of secondary metabolites;map01130 Biosynthesis of antibiotics	HMDB0000227	LMFA01050352	Lipids and lipid-like molecules	Fatty Acyls	Fatty acids and conjugates	Fatty Acyls [FA]	Fatty Acids and Conjugates [FA01]	Hydroxy fatty acids [FA0105]	Full match	Full match	Full match	Lipids and lipid-like molecules	Fatty Acyls	Fatty acids and conjugates	Hydroxy fatty acids	3.97964	1.99264	0.000221766	1	1.43944	up	1.56392e+08	1.72486e+08	1.28544e+08	2.17154e+08	1.89719e+08	1.67987e+08	1.72047e+08	3.30701e+07	8.00906e+07	4.22463e+07	2.62915e+07	2.44377e+07	5.32545e+07	4.32318e+07
Com_1065_neg	(+/-)9(10)-EpOME	--	C18 H32 O3	342.24	7.134	341.233	--	--	--	--	--	--	--	--	--	--	Invalid mass	No results	No results	Lipids and lipid-like molecules	Fatty Acyls	Fatty acids and conjugates	Medium-chain fatty acids	0.252746	-1.98424	0.000234589	1	1.4477	down	1.13484e+07	8.63461e+06	1.07132e+07	9.50691e+06	8.61526e+06	1.13361e+07	1.00257e+07	2.00984e+07	4.15176e+07	3.59626e+07	6.89237e+07	3.80082e+07	3.3493e+07	3.96672e+07
Com_267_neg	Pantothenic acid	Pantothenate; Pantothenic acid; (R)-Pantothenate	C9 H17 N O5	219.111	5.135	218.103	cpd:C00864	map00410 beta-Alanine metabolism;map00770 Pantothenate and CoA biosynthesis;map01100 Metabolic pathways;map01110 Biosynthesis of secondary metabolites	HMDB0000210	--	Organic oxygen compounds	Organooxygen compounds	Alcohols and polyols	--	--	--	Full match	Full match	Full match	Organic oxygen compounds	Organooxygen compounds	Alcohols and polyols	Secondary alcohols	1.69613	0.762244	0.000243334	1	1.39958	up	2.27146e+08	1.72141e+08	1.92371e+08	2.79302e+08	2.41647e+08	1.97629e+08	2.18373e+08	1.26042e+08	1.1137e+08	1.29746e+08	1.20073e+08	1.38475e+08	1.4678e+08	1.28748e+08
Com_5691_neg	LPI 16:2	--	C25 H45 O12 P	568.265	8.536	567.258	--	--	--	--	--	--	--	--	--	--	No results	Full match	No results	Lipids and lipid-like molecules	Glycerophospholipids	Glycerophosphoinositols	Phosphatidylinositols	4.85194	2.27856	0.000279625	1	1.43587	up	2.51535e+06	5.44713e+06	6.49739e+06	2.5398e+06	7.65387e+06	5.85789e+06	5.08524e+06	1.11274e+06	1.23306e+06	1.26944e+06	853816	795535	1.02392e+06	1.04808e+06
Com_3840_neg	Dodecanedioic acid	Dodecanedioic acid	C12 H22 O4	230.152	6.768	229.144	cpd:C02678	--	HMDB0000623	LMFA01170009	Lipids and lipid-like molecules	Fatty Acyls	Fatty acids and conjugates	Fatty Acyls [FA]	Fatty Acids and Conjugates [FA01]	Dicarboxylic acids [FA0117]	Full match	Full match	No results	Lipids and lipid-like molecules	Fatty Acyls	Fatty acids and conjugates	Medium-chain fatty acids	2.44369	1.28906	0.000307297	1	1.39228	up	7.74837e+06	9.58042e+06	1.51036e+07	1.42176e+07	8.02284e+06	8.05359e+06	1.04544e+07	4.06905e+06	5.18507e+06	4.23652e+06	3.14818e+06	4.43035e+06	4.59957e+06	4.27812e+06
Com_1675_neg	ADBICA N-pentanoic acid metabolite	--	C20 H27 N3 O4	373.196	5.219	372.189	--	--	--	--	--	--	--	--	--	--	Invalid mass	No results	No results	Organic acids and derivatives	Carboxylic acids and derivatives	Amino acids, peptides, and analogues	N-acyl-alpha amino acids and derivatives	0.729337	-0.455343	0.000329067	1	1.36457	down	2.09173e+07	2.10242e+07	2.25137e+07	2.21301e+07	1.92817e+07	1.66272e+07	2.04157e+07	2.54807e+07	2.49763e+07	2.80155e+07	3.06788e+07	2.8325e+07	3.04766e+07	2.79921e+07
Com_5426_neg	Phenylacetylglutamine	Phenylacetylglutamine; alpha-N-Phenylacetyl-L-glutamine; N2-(2-Phenylacetyl)-L-glutamine	C13 H16 N2 O4	264.111	5.68	263.103	cpd:C04148	map00360 Phenylalanine metabolism	HMDB0006344	--	Organic acids and derivatives	Carboxylic acids and derivatives	Amino acids, peptides, and analogues	--	--	--	No results	No results	Full match	Organic acids and derivatives	Carboxylic acids and derivatives	Amino acids, peptides, and analogues	N-acyl-alpha amino acids	0.516335	-0.953621	0.000374626	0.972222	1.35314	down	3.98688e+06	3.34647e+06	4.64286e+06	4.99108e+06	3.41752e+06	3.19599e+06	3.93013e+06	4.76427e+06	8.7468e+06	8.50903e+06	8.38152e+06	6.94796e+06	8.32002e+06	7.6116e+06
Com_10402_neg	11-Deoxy prostaglandin F2β	--	C20 H34 O4	338.246	8.775	337.238	--	--	--	--	--	--	--	--	--	--	Full match	Full match	No results	Lipids and lipid-like molecules	Fatty Acyls	Eicosanoids	Prostaglandins and related compounds	0.271331	-1.88188	0.000422798	1	1.36301	down	818309	590114	337563	633126	552947	528229	576714	1.08065e+06	2.96569e+06	1.57931e+06	3.79663e+06	1.63333e+06	1.69743e+06	2.1255e+06
Com_10576_neg	Anandamide (AEA)	Anandamide; Arachidonylethanolamide; N-(5Z,8Z,11Z,14Z-icosatetraenoyl)-ethanolamide; AEA	C22 H37 N O2	407.303	8.852	406.296	cpd:C11695	--	--	--	--	--	--	--	--	--	Invalid mass	No results	No results	Organic nitrogen compounds	Organonitrogen compounds	Amines	N-acylethanolamines	2.47931	1.30994	0.000428677	1	1.34272	up	2.80492e+06	1.86087e+06	1.40402e+06	2.28103e+06	2.85761e+06	1.56547e+06	2.12899e+06	1.24594e+06	869951	667655	1.13907e+06	613141	616446	858701
Com_362_neg	Tetradecanedioic acid	--	C14 H26 O4	258.183	7.229	257.176	--	--	HMDB0000872	LMFA01170018	Lipids and lipid-like molecules	Fatty Acyls	Fatty acids and conjugates	Fatty Acyls [FA]	Fatty Acids and Conjugates [FA01]	Dicarboxylic acids [FA0117]	Full match	No results	Full match	Lipids and lipid-like molecules	Fatty Acyls	Fatty acids and conjugates	Long-chain fatty acids	2.04557	1.0325	0.000500315	1	1.3636	up	1.51854e+08	1.40349e+08	1.96362e+08	2.1194e+08	1.60025e+08	1.4552e+08	1.67675e+08	1.30486e+08	6.43178e+07	6.80352e+07	6.17085e+07	7.83692e+07	8.89039e+07	8.197e+07
Com_569_neg	D-α-Hydroxyglutaric acid	(R)-2-Hydroxyglutarate; (R)-Hydroxyglutarate	C5 H8 O5	148.037	1.994	147.03	cpd:C01087	--	--	--	--	--	--	--	--	--	Full match	Full match	Full match	Organic acids and derivatives	Hydroxy acids and derivatives	Short-chain hydroxy acids and derivatives	Short-chain hydroxy acids and derivatives	0.59306	-0.75375	0.000554148	0.972222	1.34959	down	5.76506e+07	4.7356e+07	6.47907e+07	8.25837e+07	5.79747e+07	4.94911e+07	5.99745e+07	7.92747e+07	9.84967e+07	9.78784e+07	1.09737e+08	9.50536e+07	1.26323e+08	1.01127e+08
Com_17134_neg	SM (d14:2/28:0)	--	C47 H93 N2 O6 P	858.683	8.052	857.675	--	--	--	--	--	--	--	--	--	--	No results	Invalid mass	No results	Lipids and lipid-like molecules	Sphingolipids	Phosphosphingolipids	Phosphosphingolipids	2.37108	1.24554	0.000582928	1	1.32007	up	639085	312650	357090	471734	306566	347149	405712	96990.5	135001	173541	179057	216593	225468	171109
Com_3139_neg	D-Glucosamine 6-phosphate	D-Glucosamine 6-phosphate; D-Glucosamine phosphate	C6 H14 N O8 P	259.046	1.274	258.038	cpd:C00352	map00250 Alanine, aspartate and glutamate metabolism;map00520 Amino sugar and nucleotide sugar metabolism;map01100 Metabolic pathways;map01130 Biosynthesis of antibiotics	HMDB0001254	--	Organic oxygen compounds	Organooxygen compounds	Carbohydrates and carbohydrate conjugates	--	--	--	No results	No results	Full match	Organic oxygen compounds	Organooxygen compounds	Carbohydrates and carbohydrate conjugates	Hexose phosphates	1.79178	0.841391	0.000588468	1	1.37716	up	1.48413e+07	1.27113e+07	1.53748e+07	1.25496e+07	1.6278e+07	1.3657e+07	1.42353e+07	7.71425e+06	7.01539e+06	5.61002e+06	7.20076e+06	9.89938e+06	1.02291e+07	7.94481e+06
Com_924_neg	16-(Hexopyranosyloxy)-7-hydroxy-8,9-epoxypimaran-18-oic acid	--	C26 H42 O10	514.275	5.063	513.267	--	--	--	--	--	--	--	--	--	--	Invalid mass	No results	No results	Lipids and lipid-like molecules	Fatty Acyls	Fatty acyl glycosides	Fatty acyl glycosides of mono- and disaccharides	1.25342	0.325864	0.000618589	1	1.35014	up	5.72824e+07	5.86935e+07	5.51933e+07	5.90121e+07	5.31712e+07	5.20695e+07	5.59037e+07	5.11786e+07	4.53826e+07	4.04949e+07	4.32231e+07	4.66041e+07	4.07231e+07	4.46011e+07
Com_3292_neg	Thymidine	Thymidine; Deoxythymidine	C10 H14 N2 O5	242.09	4.93	241.083	cpd:C00214	map00240 Pyrimidine metabolism;map01100 Metabolic pathways	HMDB0000273	--	Nucleosides, nucleotides, and analogues	Pyrimidine nucleosides	Pyrimidine 2'-deoxyribonucleosides	--	--	--	Full match	No results	Full match	Nucleosides, nucleotides, and analogues	Pyrimidine nucleotides	Pyrimidine deoxyribonucleotides	Pyrimidine 2'-deoxyribonucleoside monophosphates	0.37824	-1.40263	0.000710028	0.972222	1.32392	down	4.32546e+06	3.41682e+06	4.75276e+06	8.03651e+06	4.91356e+06	4.01256e+06	4.90962e+06	6.59352e+06	1.22318e+07	1.0313e+07	1.98761e+07	1.49248e+07	1.39419e+07	1.29802e+07
Com_7108_neg	11(E)-Eicosenoic Acid	--	C20 H38 O2	310.287	11.504	309.28	--	--	--	--	--	--	--	--	--	--	Full match	No results	Full match	Lipids and lipid-like molecules	Fatty Acyls	Fatty acids and conjugates	Long-chain fatty acids	3.37296	1.75402	0.000720104	0.972222	1.31908	up	1.62958e+06	4.01675e+06	5.8856e+06	5.15153e+06	3.55563e+06	5.26979e+06	4.25148e+06	751782	845930	1.90579e+06	1.47742e+06	1.31924e+06	1.26259e+06	1.26046e+06
Com_86_neg	Erythronolactone	--	C4 H6 O4	118.027	2.645	117.019	--	--	--	--	--	--	--	--	--	--	No results	Full match	Full match	Organoheterocyclic compounds	Lactones	Gamma butyrolactones	Gamma butyrolactones	0.485645	-1.04202	0.000739019	1	1.36954	down	3.52822e+08	2.58611e+08	3.30221e+08	4.20054e+08	3.12848e+08	3.14685e+08	3.3154e+08	5.16431e+08	5.78184e+08	7.47144e+08	4.72809e+08	9.63726e+08	8.17785e+08	6.8268e+08
Com_1004_neg	trans-2-Butene-1,4-dicarboxylic Acid	--	C6 H8 O4	144.042	4.977	143.035	--	--	HMDB0000393	--	Lipids and lipid-like molecules	Fatty Acyls	Fatty acids and conjugates	--	--	--	No results	No results	Full match					1.76272	0.817803	0.000759809	1	1.33138	up	5.81122e+07	5.00134e+07	6.82293e+07	5.69257e+07	4.40784e+07	5.4384e+07	5.52905e+07	2.94992e+07	2.14951e+07	3.87119e+07	3.41173e+07	2.58665e+07	3.85095e+07	3.13666e+07
Com_7511_neg	FAHFA (18:1/20:3)	--	C38 H66 O4	586.494	10.687	585.486	--	--	--	--	--	--	--	--	--	--	No results	Full match	No results	Lipids and lipid-like molecules	Fatty Acyls	Fatty acids and conjugates	Fatty acids	2.64726	1.4045	0.000817116	1	1.3095	up	3.6764e+06	3.08547e+06	5.53684e+06	6.83105e+06	3.94982e+06	3.38453e+06	4.41068e+06	886573	1.16828e+06	1.93931e+06	2.81939e+06	1.57831e+06	1.60493e+06	1.66613e+06
Com_2536_neg	16-Hydroxyhexadecanoic acid	16-Hydroxypalmitate; 16-Hydroxypalmitic acid	C16 H32 O3	254.224	9.855	253.217	cpd:C18218	map00073 Cutin, suberine and wax biosynthesis;map01100 Metabolic pathways	HMDB0006294	--	Lipids and lipid-like molecules	Fatty Acyls	Fatty acids and conjugates	--	--	--	Invalid mass	No results	No match	Lipids and lipid-like molecules	Fatty Acyls	Fatty acids and conjugates	Long-chain fatty acids	4.69313	2.23055	0.00089489	0.972222	1.30824	up	1.78308e+07	6.50725e+06	1.90422e+07	2.75237e+07	1.54777e+07	1.20505e+07	1.64054e+07	967358	2.60888e+06	3.42834e+06	6.75331e+06	2.60762e+06	4.60816e+06	3.49561e+06
Com_1915_neg	alpha-Ketoglutaric acid	2-Oxoglutarate; Oxoglutaric acid; 2-Ketoglutaric acid; alpha-Ketoglutaric acid	C5 H6 O5	146.021	1.508	145.014	cpd:C00026	map00020 Citrate cycle (TCA cycle);map00040 Pentose and glucuronate interconversions;map00053 Ascorbate and aldarate metabolism;map00220 Arginine biosynthesis;map00250 Alanine, aspartate and glutamate metabolism;map00300 Lysine biosynthesis;map00340 Histidine metabolism;map00430 Taurine and hypotaurine metabolism;map00630 Glyoxylate and dicarboxylate metabolism;map00650 Butanoate metabolism;map00…	HMDB0000208	--	Organic acids and derivatives	Keto acids and derivatives	Gamma-keto acids and derivatives	--	--	--	No results	No results	Full match	Organic acids and derivatives	Keto acids and derivatives	Gamma-keto acids and derivatives	Gamma-keto acids and derivatives	0.425843	-1.23161	0.00090972	1	1.30482	down	1.02878e+07	5.67901e+06	7.38519e+06	1.01119e+07	1.31619e+07	1.45947e+07	1.02034e+07	1.59157e+07	3.05505e+07	2.72176e+07	1.73892e+07	2.30419e+07	2.96483e+07	2.39605e+07
Com_11388_neg	Cetirizine N-oxide	--	C21 H25 Cl N2 O4	404.154	10.686	403.147	--	--	--	--	--	--	--	--	--	--	Invalid mass	No results	No results	Benzenoids	Benzene and substituted derivatives	Diphenylmethanes	Diphenylmethanes	2.17992	1.12428	0.000988365	1	1.29137	up	2.10058e+06	1.67143e+06	2.90171e+06	3.09426e+06	2.26922e+06	1.60494e+06	2.27369e+06	675172	707872	1.22821e+06	1.31297e+06	1.3841e+06	949758	1.04301e+06
Com_7943_neg	Methyl nicotinate	--	C7 H7 N O2	137.048	1.45	136.04	--	--	HMDB0029806	--	Organoheterocyclic compounds	Pyridines and derivatives	Pyridinecarboxylic acids and derivatives	--	--	--	No results	No results	Full match	Organoheterocyclic compounds	Pyridines and derivatives	Pyridinecarboxylic acids and derivatives	Pyridinecarboxylic acids	2.68171	1.42316	0.00101286	1	1.38804	up	3.15097e+06	2.70332e+06	3.73809e+06	6.29236e+06	2.20965e+06	2.81151e+06	3.48432e+06	1.28029e+06	1.11768e+06	1.2624e+06	1.2142e+06	1.53983e+06	1.38134e+06	1.29929e+06
Com_135_neg	Elaidic acid	(9E)-Octadecenoic acid; 9-Octadecenoic acid, (E)-; (E)-Oleic acid; D9-trans-Octadecenoic acid; 9-trans-Octadecenoic acid; trans-D9-Octadecenoic acid; trans-9-Octadecenoic acid; trans-Elaidic acid; trans-Oleic acid; Elaidic acid; Acide elaidique; Elaidinsaure	C18 H34 O2	282.256	10.687	281.248	cpd:C01712	--	HMDB0000573	--	Lipids and lipid-like molecules	Fatty Acyls	Fatty acids and conjugates	--	--	--	Full match	No results	No results	Lipids and lipid-like molecules	Fatty Acyls	Fatty acids and conjugates	Long-chain fatty acids	1.94285	0.958175	0.00117992	1	1.29139	up	3.12189e+08	3.85458e+08	5.52814e+08	5.30814e+08	4.07355e+08	4.26512e+08	4.35857e+08	1.36733e+08	1.70306e+08	2.55438e+08	2.89614e+08	2.58336e+08	2.35607e+08	2.24339e+08
Com_8616_neg	LPC 16:2	1-Acyl-sn-glycero-3-phosphocholine; 1-Acyl-sn-glycerol-3-phosphocholine; alpha-Acylglycerophosphocholine; 2-Lysolecithin; 2-Lysophosphatidylcholine; 1-Acylglycerophosphocholine	C24 H46 N O7 P	537.306	8.393	536.299	cpd:C04230	map00564 Glycerophospholipid metabolism	--	--	--	--	--	--	--	--	No results	Invalid mass	No results	Lipids and lipid-like molecules	Glycerophospholipids	Glycerophosphocholines	Phosphocholines	2.96199	1.56657	0.00128315	1	1.33753	up	1.46393e+06	3.59482e+06	3.12724e+06	1.54553e+06	3.67356e+06	3.9191e+06	2.88736e+06	857241	1.40475e+06	1.04241e+06	999880	670784	873778	974806
Com_15006_neg	LPA 20:0	1-Acyl-sn-glycerol 3-phosphate; 2-Lysophosphatidate; Lysophosphatidate; Lysophosphatidic acid	C23 H47 O7 P	466.304	8.943	465.297	cpd:C00681	map00561 Glycerolipid metabolism;map00564 Glycerophospholipid metabolism;map01100 Metabolic pathways;map01110 Biosynthesis of secondary metabolites	--	LMGP10050018	--	--	--	Glycerophospholipids [GP]	Glycerophosphates [GP10]	Monoacylglycerophosphates [GP1005]	No results	Full match	No results	Lipids and lipid-like molecules	Glycerophospholipids	Glycerophosphates	1,2-diacylglycerol-3-phosphates	4.18987	2.06691	0.0013599	1	1.38859	up	342082	347919	775968	372304	1.2087e+06	412303	576545	112854	149923	139062	154744	138589	130455	137605
Com_61_neg	4-Methyl-2-Oxopentanoic Acid	--	C6 H10 O3	130.063	5.648	129.055	--	--	HMDB0000695	--	Organic acids and derivatives	Keto acids and derivatives	Short-chain keto acids and derivatives	--	--	--	No results	No results	Full match					0.399397	-1.3241	0.00136645	0.916667	1.30112	down	5.02909e+08	2.74148e+08	3.81543e+08	4.69019e+08	5.09486e+08	4.62903e+08	4.33335e+08	4.65111e+08	1.29905e+09	1.16046e+09	1.15361e+09	1.16082e+09	1.27078e+09	1.08497e+09
Com_3402_neg	Gluconolactone	D-Glucono-1,5-lactone; Gluconic lactone; Gluconic acid lactone; 1,5-Gluconolactone; delta-Gluconolactone; D-Gluconolactone; Gluconolactone	C6 H10 O6	178.047	1.419	177.04	cpd:C00198	map00030 Pentose phosphate pathway;map01100 Metabolic pathways;map01110 Biosynthesis of secondary metabolites;map01130 Biosynthesis of antibiotics;map01200 Carbon metabolism	HMDB0000150	--	Organic oxygen compounds	Organooxygen compounds	Carbohydrates and carbohydrate conjugates	--	--	--	No results	No results	Full match	Organic oxygen compounds	Organooxygen compounds	Carbohydrates and carbohydrate conjugates	Gluconolactones	2.0525	1.03738	0.00142446	1	1.33177	up	1.24259e+07	1.29416e+07	1.44749e+07	1.82291e+07	1.2035e+07	1.40445e+07	1.40252e+07	5.76796e+06	4.85773e+06	4.78086e+06	5.90937e+06	1.03212e+07	9.3622e+06	6.83322e+06
Com_14014_neg	6-Aminonicotinamide	--	C6 H7 N3 O	137.059	1.295	136.052	--	--	HMDB0247034	--	Organoheterocyclic compounds	Pyridines and derivatives	Pyridinecarboxylic acids and derivatives	--	--	--	No results	No results	Full match	Organoheterocyclic compounds	Pyridines and derivatives	Pyridinecarboxylic acids and derivatives	Nicotinamides	1.61321	0.689932	0.00144952	0.972222	1.27724	up	1.20999e+06	1.22422e+06	1.43728e+06	1.62716e+06	1.49711e+06	1.05844e+06	1.34237e+06	1.17079e+06	733058	637749	907488	722874	820701	832111
Com_8036_neg	(3beta,9xi)-3-(beta-D-Glucopyranosyloxy)-14-hydroxycard-20(22)-enolide	--	C29 H44 O9	536.296	5.029	535.289	--	--	--	--	--	--	--	--	--	--	Full match	No results	No results					2.89319	1.53266	0.00158959	1	1.33656	up	1.69483e+06	4.12484e+06	4.88967e+06	6.18571e+06	3.62397e+06	3.46874e+06	3.99796e+06	1.65983e+06	1.53808e+06	1.41104e+06	1.4027e+06	1.01897e+06	1.2605e+06	1.38185e+06
Com_7_neg	(±)9(10)-DiHOME	--	C18 H34 O4	314.245	7.978	313.238	--	--	--	--	--	--	--	--	--	--	Full match	No results	Full match					2.10938	1.07682	0.00164036	1	1.33931	up	9.6982e+09	8.73041e+09	1.13157e+10	1.19233e+10	9.37412e+09	1.13719e+10	1.04023e+10	2.77477e+09	4.00692e+09	5.42062e+09	4.03289e+09	6.92643e+09	6.42698e+09	4.93143e+09
Com_1584_neg	Guanosine	Guanosine	C10 H13 N5 O5	283.091	4.75	282.084	cpd:C00387	map00230 Purine metabolism;map01100 Metabolic pathways	HMDB0000133	--	Nucleosides, nucleotides, and analogues	Purine nucleosides	-	--	--	--	Full match	Full match	Full match	Nucleosides, nucleotides, and analogues	Purine nucleosides	Not available	Purine nucleosides	0.657622	-0.604669	0.00210558	0.944444	1.24673	down	1.99614e+07	2.41595e+07	2.69083e+07	1.92689e+07	1.82365e+07	1.92781e+07	2.13021e+07	2.30834e+07	2.91092e+07	3.21417e+07	3.66688e+07	3.91533e+07	3.41993e+07	3.23926e+07
Com_807_neg	4-Hydroxy-6-methyl-2-pyrone	Triacetate lactone; 4-Hydroxy-6-methyl-2-pyrone	C6 H6 O3	126.032	4.957	125.024	cpd:C02752	--	--	--	--	--	--	--	--	--	Full match	Full match	Full match	Organoheterocyclic compounds	Pyrans	Pyranones and derivatives	Pyranones and derivatives	1.37695	0.46148	0.00217054	0.972222	1.24937	up	7.33182e+07	6.23302e+07	7.69282e+07	7.2436e+07	5.67821e+07	6.5175e+07	6.78283e+07	5.1967e+07	3.79719e+07	5.11577e+07	4.97931e+07	4.53285e+07	5.93398e+07	4.92597e+07
Com_570_neg	D-(+)-Tryptophan	D-Tryptophan	C11 H12 N2 O2	204.09	5.315	203.082	cpd:C00525	--	HMDB0013609	--	Organoheterocyclic compounds	Indoles and derivatives	Indolyl carboxylic acids and derivatives	--	--	--	Full match	Full match	Full match	Organoheterocyclic compounds	Indoles and derivatives	Indolyl carboxylic acids and derivatives	Indolyl carboxylic acids and derivatives	0.673885	-0.569427	0.00229589	0.944444	1.23981	down	7.24053e+07	5.61385e+07	6.56196e+07	8.6245e+07	6.60672e+07	5.41893e+07	6.67775e+07	8.21781e+07	9.9693e+07	8.38768e+07	1.29967e+08	1.03567e+08	9.52786e+07	9.90934e+07
Com_5403_neg	Ethyl chrysanthemumate	--	C12 H20 O2	196.146	8.158	195.139	--	--	--	--	--	--	--	--	--	--	No results	No results	Full match	Lipids and lipid-like molecules	Prenol lipids	Monoterpenoids	Monocyclic monoterpenoids	0.580996	-0.783401	0.00253782	0.916667	1.23104	down	6.17925e+06	3.99944e+06	2.9726e+06	4.66841e+06	3.9988e+06	3.35465e+06	4.19553e+06	7.13011e+06	6.09991e+06	7.468e+06	1.05065e+07	6.04054e+06	6.08252e+06	7.22127e+06
Com_2011_neg	11(Z),14(Z)-Eicosadienoic Acid	--	C20 H36 O2	308.271	10.928	307.264	--	--	--	--	--	--	--	--	--	--	Full match	No results	No results	Lipids and lipid-like molecules	Fatty Acyls	Fatty acids and conjugates	Long-chain fatty acids	2.00701	1.00505	0.00277059	0.944444	1.22006	up	1.51647e+07	1.39819e+07	2.84689e+07	2.86087e+07	2.07132e+07	2.47883e+07	2.19543e+07	6.54477e+06	1.00374e+07	1.53503e+07	1.31734e+07	9.34446e+06	1.11824e+07	1.09388e+07
Com_53_neg	2-Furoic acid	2-Furoate; 2-Furoic acid; 2-Furancarboxylic acid; Pyromucic acid	C5 H4 O3	112.016	2.125	111.009	cpd:C01546	--	HMDB0000617	--	Organoheterocyclic compounds	Furans	Furoic acid and derivatives	--	--	--	Full match	Full match	Full match	Organoheterocyclic compounds	Furans	Furoic acid and derivatives	Furoic acids	1.71665	0.779595	0.00280119	1	1.27077	up	1.01243e+09	1.28728e+09	1.24816e+09	1.30183e+09	1.04271e+09	9.38862e+08	1.13854e+09	3.72474e+08	7.28173e+08	6.40018e+08	6.9023e+08	7.44751e+08	8.03776e+08	6.63237e+08
Com_14_neg	DL-Malic acid	Malate; Malic acid; 2-Hydroxybutanedioic acid	C4 H6 O5	134.021	1.466	133.014	cpd:C00711	--	--	--	--	--	--	--	--	--	Full match	Full match	Full match	Organic acids and derivatives	Hydroxy acids and derivatives	Beta hydroxy acids and derivatives	Beta hydroxy acids and derivatives	0.542813	-0.881472	0.0028361	1	1.31204	down	2.50891e+09	2.58599e+09	3.16937e+09	3.0716e+09	2.46942e+09	2.89345e+09	2.78312e+09	3.53985e+09	3.91244e+09	6.27997e+09	4.30257e+09	7.31507e+09	5.41343e+09	5.12722e+09
Com_655_neg	Dl-Lanthionine	--	C6 H12 N2 O4 S	208.052	6.717	207.044	--	--	HMDB0251521	--	Organic acids and derivatives	Carboxylic acids and derivatives	Amino acids, peptides, and analogues	--	--	--	No results	No results	Full match	Organic acids and derivatives	Carboxylic acids and derivatives	Amino acids, peptides, and analogues	Cysteine and derivatives	0.0842067	-3.56992	0.00327927	0.972222	1.25296	down	7.78525e+06	2.44075e+06	1.40036e+06	2.3901e+06	2.65712e+06	1.99437e+06	3.11132e+06	5.17317e+07	1.13042e+07	3.03288e+07	1.12422e+08	8.37121e+06	7.53389e+06	3.69486e+07
Com_17201_neg	LPC 17:2	1-Acyl-sn-glycero-3-phosphocholine; 1-Acyl-sn-glycerol-3-phosphocholine; alpha-Acylglycerophosphocholine; 2-Lysolecithin; 2-Lysophosphatidylcholine; 1-Acylglycerophosphocholine	C25 H48 N O7 P	551.322	8.589	550.315	cpd:C04230	map00564 Glycerophospholipid metabolism	--	LMGP01050127	--	--	--	Glycerophospholipids [GP]	Glycerophosphocholines [GP01]	Monoacylglycerophosphocholines [GP0105]	No results	Invalid mass	No results	Lipids and lipid-like molecules	Glycerophospholipids	Glycerophosphocholines	Phosphocholines	0.42759	-1.2257	0.0033615	1	1.29233	down	121509	246142	175330	112598	310480	326798	215476	486968	651366	541022	454474	479619	410141	503932
Com_869_neg	3-Methyl-2-oxobutanoic acid	3-Methyl-2-oxobutanoic acid; 3-Methyl-2-oxobutyric acid; 3-Methyl-2-oxobutanoate; 2-Oxo-3-methylbutanoate; 2-Oxoisovalerate; 2-Oxoisopentanoate; alpha-Ketovaline; 2-Ketovaline; 2-Keto-3-methylbutyric acid	C5 H8 O3	116.047	4.796	115.04	cpd:C00141	map00280 Valine, leucine and isoleucine degradation;map00290 Valine, leucine and isoleucine biosynthesis;map00770 Pantothenate and CoA biosynthesis;map01100 Metabolic pathways;map01110 Biosynthesis of secondary metabolites;map01130 Biosynthesis of antibiotics;map01210 2-Oxocarboxylic acid metabolism;map01230 Biosynthesis of amino acids	HMDB0030027	--	Lipids and lipid-like molecules	Fatty Acyls	Fatty acid esters	--	--	--	No results	No results	Full match	Organic acids and derivatives	Keto acids and derivatives	Short-chain keto acids and derivatives	Short-chain keto acids and derivatives	0.425736	-1.23197	0.00357042	0.888889	1.24429	down	2.6208e+07	1.59573e+07	2.27263e+07	2.94564e+07	3.00029e+07	2.4256e+07	2.47678e+07	2.35249e+07	6.28519e+07	6.24904e+07	5.72182e+07	7.58949e+07	6.70789e+07	5.81765e+07
Com_8078_neg	6-phospho-D-glucono-1,5-lactone	D-Glucono-1,5-lactone 6-phosphate; 6-Phospho-D-glucono-1,5-lactone	C6 H11 O9 P	258.014	1.543	257.007	cpd:C01236	map00030 Pentose phosphate pathway;map01100 Metabolic pathways;map01110 Biosynthesis of secondary metabolites;map01130 Biosynthesis of antibiotics;map01200 Carbon metabolism	HMDB0062628	--	Organic oxygen compounds	Organooxygen compounds	Carbohydrates and carbohydrate conjugates	--	--	--	No results	No results	Full match					1.83934	0.879187	0.00372559	0.972222	1.30453	up	3.88424e+06	4.3249e+06	4.20024e+06	3.60396e+06	4.45553e+06	3.93782e+06	4.06778e+06	1.56309e+06	1.53112e+06	2.25725e+06	1.86119e+06	2.40828e+06	3.64835e+06	2.21155e+06
Com_1197_neg	Phenylpyruvic acid	Phenylpyruvate; Phenylpyruvic acid; alpha-Ketohydrocinnamic acid; keto-Phenylpyruvate; 3-Phenyl-2-oxopropanoate; 2-Oxo-3-phenylpropanoate	C9 H8 O3	164.047	5.695	163.04	cpd:C00166	map00360 Phenylalanine metabolism;map00400 Phenylalanine, tyrosine and tryptophan biosynthesis;map01100 Metabolic pathways;map01110 Biosynthesis of secondary metabolites;map01130 Biosynthesis of antibiotics;map01210 2-Oxocarboxylic acid metabolism;map01230 Biosynthesis of amino acids	HMDB0000205	--	Benzenoids	Benzene and substituted derivatives	Phenylpyruvic acid derivatives	--	--	--	No results	No results	Full match	Benzenoids	Benzene and substituted derivatives	Phenylpyruvic acid derivatives	Phenylpyruvic acid derivatives	0.460782	-1.11784	0.00375893	0.888889	1.22508	down	2.26904e+07	1.22181e+07	1.71797e+07	2.05246e+07	2.1801e+07	2.24976e+07	1.94852e+07	1.84728e+07	5.10574e+07	4.25202e+07	4.16922e+07	4.99748e+07	5.00062e+07	4.22873e+07
Com_3479_neg	N-Acetylvaline	--	C7 H13 N O3	159.089	5.062	158.082	--	--	HMDB0011757	--	Organic acids and derivatives	Carboxylic acids and derivatives	Amino acids, peptides, and analogues	--	--	--	Full match	Full match	Full match	Organic acids and derivatives	Carboxylic acids and derivatives	Amino acids, peptides, and analogues	N-acyl-alpha amino acids	1.6324	0.706991	0.00521188	0.972222	1.21172	up	1.12714e+07	1.22846e+07	1.44365e+07	1.90984e+07	9.94684e+06	9.41834e+06	1.27427e+07	9.54278e+06	6.38488e+06	7.05665e+06	8.50775e+06	6.98688e+06	8.35779e+06	7.80612e+06
Com_190_neg	D-(-)-Lyxose	D-Lyxose	C5 H10 O5	150.052	1.405	195.051	cpd:C00476	map00040 Pentose and glucuronate interconversions	--	--	--	--	--	--	--	--	Full match	Full match	Full match	Organic oxygen compounds	Organooxygen compounds	Carbohydrates and carbohydrate conjugates	Pentoses	1.55096	0.633162	0.0067205	0.944444	1.2006	up	2.84012e+08	3.1918e+08	3.41147e+08	3.97516e+08	3.44946e+08	2.73992e+08	3.26799e+08	1.72553e+08	1.62569e+08	1.94314e+08	1.64237e+08	3.16937e+08	2.53633e+08	2.10708e+08
Com_405_neg	gamma-Glutamylcysteine	gamma-L-Glutamyl-L-cysteine; L-gamma-Glutamylcysteine; 5-L-Glutamyl-L-cysteine; gamma-Glutamylcysteine	C8 H14 N2 O5 S	250.062	6.955	249.055	cpd:C00669	map00480 Glutathione metabolism;map01100 Metabolic pathways	HMDB0001049	--	Organic acids and derivatives	Carboxylic acids and derivatives	Amino acids, peptides, and analogues	--	--	--	No results	No results	Full match	Organic acids and derivatives	Carboxylic acids and derivatives	Amino acids, peptides, and analogues	N-acyl-alpha amino acids	0.247934	-2.01197	0.00683669	0.944444	1.14677	down	3.97366e+07	1.04667e+07	7.70699e+06	2.85776e+07	2.04522e+07	1.35217e+07	2.0077e+07	1.27572e+08	4.39498e+07	5.50993e+07	1.89689e+08	3.31134e+07	3.64389e+07	8.0977e+07
Com_22_neg	13(S)-HOTrE	13(S)-HOT; (9Z,11E,15Z)-(13S)-Hydroxyoctadeca-9,11,15-trienoate; (9Z,11E,15Z)-(13S)-13-Hydroxyoctadeca-9,11,15-trienoic acid; (9Z,11E,13S,15Z)-13-Hydroxyoctadeca-9,11,15-trienoic acid; 13(S)-HOTrE	C18 H30 O3	294.22	8.172	293.212	cpd:C16316	map00592 alpha-Linolenic acid metabolism	--	--	--	--	--	--	--	--	Full match	No results	Full match	Lipids and lipid-like molecules	Fatty Acyls	Lineolic acids and derivatives	Lineolic acids and derivatives	0.398308	-1.32804	0.0069499	0.972222	1.17166	down	1.2496e+09	6.18362e+08	6.771e+08	1.08514e+09	8.3752e+08	6.28201e+08	8.49321e+08	1.74568e+09	1.91837e+09	1.85009e+09	4.77907e+09	1.19e+09	1.31073e+09	2.13232e+09
Com_14495_neg	Lysops 22:6	--	C28 H44 N O9 P	569.278	5.082	568.271	--	--	--	--	--	--	--	--	--	--	No results	No results	Full match	Lipids and lipid-like molecules	Glycerophospholipids	Glycerophosphoethanolamines	2-acyl-sn-glycero-3-phosphoethanolamines	2.32083	1.21464	0.00709609	1	1.26649	up	1.15409e+06	1.26846e+06	1.09972e+06	1.12234e+06	1.16719e+06	1.13184e+06	1.15727e+06	1.05301e+06	321076	268869	255990	547214	545722	498646
Com_1081_neg	2-Oxobutyric acid	2-Oxobutanoate; 2-Ketobutyric acid; 2-Oxobutyric acid; 2-Oxobutyrate; 2-Oxobutanoic acid; alpha-Ketobutyric acid; alpha-Ketobutyrate	C4 H6 O3	102.032	1.653	147.03	cpd:C00109	map00260 Glycine, serine and threonine metabolism;map00270 Cysteine and methionine metabolism;map00290 Valine, leucine and isoleucine biosynthesis;map00640 Propanoate metabolism;map00660 C5-Branched dibasic acid metabolism;map01100 Metabolic pathways;map01110 Biosynthesis of secondary metabolites;map01130 Biosynthesis of antibiotics;map01210 2-Oxocarboxylic acid metabolism;map01230 Biosynthesis o…	HMDB0000005	--	Organic acids and derivatives	Keto acids and derivatives	Short-chain keto acids and derivatives	--	--	--	Full match	No results	Full match	Organic acids and derivatives	Keto acids and derivatives	Short-chain keto acids and derivatives	Short-chain keto acids and derivatives	0.713905	-0.486195	0.00746232	0.888889	1.13844	down	3.61062e+07	2.51046e+07	4.15952e+07	3.57014e+07	4.0389e+07	3.35139e+07	3.54017e+07	3.97123e+07	5.71085e+07	5.18726e+07	5.31269e+07	3.94918e+07	5.62208e+07	4.95888e+07
Com_9152_neg	LPE 17:1	--	C22 H44 N O7 P	465.286	9.272	464.278	--	--	--	LMGP02050008	--	--	--	Glycerophospholipids [GP]	Glycerophosphoethanolamines [GP02]	Monoacylglycerophosphoethanolamines [GP0205]	No results	Full match	No results	Lipids and lipid-like molecules	Glycerophospholipids	Glycerophosphoethanolamines	1-acyl-sn-glycero-3-phosphoethanolamines	0.395266	-1.3391	0.00815302	0.972222	1.19046	down	823158	2.18667e+06	667504	395199	1.55834e+06	1.43718e+06	1.17801e+06	2.89811e+06	4.01299e+06	2.02213e+06	4.38101e+06	2.21388e+06	2.35363e+06	2.98029e+06
Com_12758_neg	LPA 22:5	1-Acyl-sn-glycerol 3-phosphate; 2-Lysophosphatidate; Lysophosphatidate; Lysophosphatidic acid	C25 H41 O7 P	484.261	6.542	483.254	cpd:C00681	map00561 Glycerolipid metabolism;map00564 Glycerophospholipid metabolism;map01100 Metabolic pathways;map01110 Biosynthesis of secondary metabolites	--	--	--	--	--	--	--	--	No results	Full match	No results	Lipids and lipid-like molecules	Glycerophospholipids	Glycerophosphates	1,2-diacylglycerol-3-phosphates	0.125071	-2.99918	0.00857027	0.916667	1.22622	down	142983	152169	188099	136519	153808	84378.1	142993	149101	1.20538e+06	1.3932e+06	321373	2.15407e+06	1.63663e+06	1.14329e+06
Com_13192_neg	3-Oxo-7alpha,12alpha-hydroxy-5beta-cholanoic acid	--	C24 H38 O5	406.272	9.374	405.264	--	--	--	--	--	--	--	--	--	--	No results	No results	Full match	Lipids and lipid-like molecules	Steroids and steroid derivatives	Bile acids, alcohols and derivatives	Dihydroxy bile acids, alcohols and derivatives	0.250959	-1.99447	0.0086182	0.916667	1.12936	down	123397	685682	121248	80730	134098	295798	240159	1.74991e+06	1.82194e+06	624488	876412	333943	335079	956963
Com_373_neg	Salvinorin B	--	C21 H26 O7	390.171	7.103	389.164	--	--	--	--	--	--	--	--	--	--	Invalid mass	No results	No results	Lipids and lipid-like molecules	Prenol lipids	Terpene lactones	Diterpene lactones	0.0447653	-4.48147	0.00916064	1	1.19346	down	3.72615e+06	1.44415e+06	1.15341e+06	3.58707e+06	1.55913e+06	1.6233e+06	2.1822e+06	3.52594e+07	1.35198e+07	2.50392e+07	2.09155e+08	5.08425e+06	4.42787e+06	4.87476e+07
Com_3152_neg	Levulinic acid	--	C5 H8 O3	116.047	1.392	152.996	--	--	HMDB0000720	LMFA01060006	Organic acids and derivatives	Keto acids and derivatives	Gamma-keto acids and derivatives	Fatty Acyls [FA]	Fatty Acids and Conjugates [FA01]	Oxo fatty acids [FA0106]	No results	Full match	Full match	Organic acids and derivatives	Keto acids and derivatives	Gamma-keto acids and derivatives	Gamma-keto acids and derivatives	1.67575	0.74481	0.009439	0.888889	1.12606	up	1.64367e+07	1.31677e+07	1.78668e+07	7.66305e+06	1.3968e+07	1.29058e+07	1.3668e+07	9.18373e+06	5.40566e+06	6.45427e+06	8.90187e+06	8.76477e+06	1.02277e+07	8.15633e+06
Com_195_neg	Uridine monophosphate (UMP)	UMP; Uridylic acid; Uridine monophosphate; Uridine 5'-monophosphate; 5'Uridylic acid	C9 H13 N2 O9 P	342.046	1.514	341.039	cpd:C00105	map00240 Pyrimidine metabolism;map01100 Metabolic pathways	--	--	--	--	--	--	--	--	Invalid mass	Invalid mass	No results	Nucleosides, nucleotides, and analogues	Pyrimidine nucleotides	Pyrimidine ribonucleotides	Pyrimidine ribonucleoside monophosphates	1.60671	0.684106	0.00955136	1	1.17747	up	3.15354e+08	2.8295e+08	4.00766e+08	3.53402e+08	3.18916e+08	2.94874e+08	3.2771e+08	1.94217e+08	2.22635e+08	2.72351e+08	1.52581e+08	1.20306e+08	2.61695e+08	2.03964e+08
Com_32_neg	LPS 18:2	--	C24 H44 N O9 P	521.275	9.267	520.268	--	--	--	LMGP03050011	--	--	--	Glycerophospholipids [GP]	Glycerophosphoserines [GP03]	Monoacylglycerophosphoserines [GP0305]	No results	Full match	No results	Lipids and lipid-like molecules	Glycerophospholipids	Glycerophosphoserines	Phosphatidylserines	0.129961	-2.94385	0.0106006	1	1.22836	down	1.4721e+08	5.39464e+08	2.56587e+08	7.6124e+06	3.10623e+08	5.18563e+08	2.96676e+08	2.14131e+09	2.61623e+09	2.69742e+09	1.8939e+09	2.21027e+09	2.13775e+09	2.28281e+09
Com_17524_neg	DL-3,4-Dihydroxyphenyl glycol	--	C8 H10 O4	170.058	5.623	169.05	--	--	--	--	--	--	--	--	--	--	No results	No results	Full match					1.76951	0.823349	0.0106946	0.972222	1.17153	up	267399	204974	271506	364706	507246	219562	305899	193562	154660	159379	167684	154207	207741	172872
Com_2700_neg	Hematoxylin	Haematoxylin; Natural Black 1; C.I. 75290	C16 H14 O6	302.079	5.886	301.072	cpd:C09931	--	HMDB0242211	--	Organoheterocyclic compounds	Benzopyrans	1-benzopyrans	--	--	--	Full match	Partial match	No results	Organoheterocyclic compounds	Benzopyrans	1-benzopyrans	1-benzopyrans	30.4675	4.9292	0.0107705	1	1.23101	up	756895	6.43822e+06	2.25225e+07	366389	1.62722e+06	9.49752e+06	6.86813e+06	185461	246434	235802	221346	225421	238085	225425
Com_12015_neg	Corey Lactone Diol	--	C8 H12 O4	172.073	5.002	171.066	--	--	--	--	--	--	--	--	--	--	No results	No results	Full match	Organoheterocyclic compounds	Lactones	Gamma butyrolactones	Gamma butyrolactones	1.72514	0.786715	0.0109367	0.944444	1.14702	up	1.95241e+06	1.23186e+06	1.38974e+06	2.93501e+06	1.60668e+06	1.27394e+06	1.73161e+06	1.28042e+06	845266	878120	1.05235e+06	852074	1.11425e+06	1.00375e+06
Com_5880_neg	Maltotriose	Maltotriose; Amylotriose	C18 H32 O16	504.17	4.765	503.162	cpd:C01835	map02010 ABC transporters	HMDB0001262	--	Organic oxygen compounds	Organooxygen compounds	Carbohydrates and carbohydrate conjugates	--	--	--	No results	No results	Full match	Organic oxygen compounds	Organooxygen compounds	Carbohydrates and carbohydrate conjugates	Oligosaccharides	2.68164	1.42312	0.0114029	0.972222	1.19786	up	6.67902e+06	2.05191e+06	2.66995e+06	7.1584e+06	7.32961e+06	3.55711e+06	4.90767e+06	1.93138e+06	1.88825e+06	2.1203e+06	1.59205e+06	1.63107e+06	1.81752e+06	1.8301e+06
Com_3013_neg	LPS 18:0	--	C24 H48 N O9 P	525.306	10.67	524.299	--	--	--	LMGP03050006	--	--	--	Glycerophospholipids [GP]	Glycerophosphoserines [GP03]	Monoacylglycerophosphoserines [GP0305]	No results	Full match	No results	Lipids and lipid-like molecules	Glycerophospholipids	Glycerophosphoserines	Phosphatidylserines	0.234772	-2.09067	0.0121327	0.944444	1.14211	down	455263	6.03412e+06	1.72303e+06	234803	1.19746e+06	3.72182e+06	2.22775e+06	7.59065e+06	1.82481e+07	1.18169e+07	4.32697e+06	4.61379e+06	1.03374e+07	9.48898e+06
Com_151_neg	L-Histidine	L-Histidine; (S)-alpha-Amino-1H-imidazole-4-propionic acid	C6 H9 N3 O2	155.069	1.375	154.062	cpd:C00135	map00340 Histidine metabolism;map00410 beta-Alanine metabolism;map00970 Aminoacyl-tRNA biosynthesis;map01100 Metabolic pathways;map01110 Biosynthesis of secondary metabolites;map01230 Biosynthesis of amino acids;map02010 ABC transporters	HMDB0000177	--	Organic acids and derivatives	Carboxylic acids and derivatives	Amino acids, peptides, and analogues	--	--	--	Full match	Full match	Full match	Organic acids and derivatives	Carboxylic acids and derivatives	Amino acids, peptides, and analogues	Histidine and derivatives	1.68633	0.75389	0.0122556	0.916667	1.11351	up	2.82511e+08	3.87483e+08	4.43175e+08	4.2231e+08	1.86997e+08	2.88476e+08	3.35159e+08	1.571e+08	1.93611e+08	1.82859e+08	2.11849e+08	1.72084e+08	2.74997e+08	1.9875e+08
Com_4383_neg	LPE 17:2	--	C22 H42 N O7 P	463.27	8.763	462.263	--	--	--	LMGP02050016	--	--	--	Glycerophospholipids [GP]	Glycerophosphoethanolamines [GP02]	Monoacylglycerophosphoethanolamines [GP0205]	No results	Full match	No results	Lipids and lipid-like molecules	Glycerophospholipids	Glycerophosphoethanolamines	1-acyl-sn-glycero-3-phosphoethanolamines	0.340481	-1.55435	0.0125159	1	1.17857	down	1.48676e+06	4.54564e+06	1.49656e+06	456510	3.24759e+06	3.71061e+06	2.49061e+06	6.83954e+06	1.16641e+07	6.2378e+06	6.68462e+06	5.26954e+06	7.19431e+06	7.31498e+06
Com_14786_neg	LPS 20:4	--	C26 H44 N O9 P	545.273	9.933	544.266	--	--	--	LMGP03050007	--	--	--	Glycerophospholipids [GP]	Glycerophosphoserines [GP03]	Monoacylglycerophosphoserines [GP0305]	No results	Full match	No results	Lipids and lipid-like molecules	Glycerophospholipids	Glycerophosphoserines	Phosphatidylserines	0.376651	-1.4087	0.0125857	1	1.17857	down	267900	508658	464697	89524.3	437702	789948	426405	1.08829e+06	1.156e+06	1.43281e+06	813648	1.02633e+06	1.2755e+06	1.1321e+06
Com_161_neg	Uridine 5'-diphosphogalactose	--	C15 H24 N2 O17 P2	566.055	1.562	565.048	--	--	HMDB0012305	--	Nucleosides, nucleotides, and analogues	Pyrimidine nucleotides	Pyrimidine nucleotide sugars	--	--	--	Full match	Full match	Full match	Nucleosides, nucleotides, and analogues	Pyrimidine nucleotides	Pyrimidine nucleotide sugars	Pyrimidine nucleotide sugars	1.40342	0.488944	0.0134348	0.916667	1.07901	up	3.49688e+08	3.29864e+08	4.60553e+08	3.95715e+08	2.74744e+08	3.00322e+08	3.51814e+08	3.36347e+08	2.19317e+08	2.36916e+08	2.6275e+08	2.6666e+08	1.82115e+08	2.50684e+08
Com_3016_neg	LPA 17:2	1-Acyl-sn-glycerol 3-phosphate; 2-Lysophosphatidate; Lysophosphatidate; Lysophosphatidic acid	C20 H37 O7 P	420.228	9.256	419.22	cpd:C00681	map00561 Glycerolipid metabolism;map00564 Glycerophospholipid metabolism;map01100 Metabolic pathways;map01110 Biosynthesis of secondary metabolites	--	LMGP10050022	--	--	--	Glycerophospholipids [GP]	Glycerophosphates [GP10]	Monoacylglycerophosphates [GP1005]	No results	Full match	No results	Lipids and lipid-like molecules	Glycerophospholipids	Glycerophosphates	1,2-diacylglycerol-3-phosphates	0.400537	-1.31999	0.0134432	0.888889	1.07783	down	2.19173e+06	7.20195e+06	5.04922e+06	2.03998e+06	7.10192e+06	6.21731e+06	4.96702e+06	1.4623e+07	1.82331e+07	1.25292e+07	4.17759e+06	1.22291e+07	1.26133e+07	1.24009e+07
Com_11382_neg	LPA 19:1	1-Acyl-sn-glycerol 3-phosphate; 2-Lysophosphatidate; Lysophosphatidate; Lysophosphatidic acid	C22 H43 O7 P	404.277	6.827	403.27	cpd:C00681	map00561 Glycerolipid metabolism;map00564 Glycerophospholipid metabolism;map01100 Metabolic pathways;map01110 Biosynthesis of secondary metabolites	--	LMGP10050025	--	--	--	Glycerophospholipids [GP]	Glycerophosphates [GP10]	Monoacylglycerophosphates [GP1005]	No results	Invalid mass	No results	Lipids and lipid-like molecules	Glycerophospholipids	Glycerophosphates	1,2-diacylglycerol-3-phosphates	0.396852	-1.33333	0.0136355	0.972222	1.13135	down	597809	369202	364750	567983	410009	363443	445533	847337	2.6435e+06	674657	1.17111e+06	574219	825188	1.12267e+06
Com_1389_neg	Adenylosuccinic acid	N6-(1,2-Dicarboxyethyl)-AMP; N6-(1,2-Dicarboxyethyl)AMP; Adenylosuccinate; Adenylosuccinic acid	C14 H18 N5 O11 P	463.074	4.858	462.067	cpd:C03794	map00230 Purine metabolism;map00250 Alanine, aspartate and glutamate metabolism;map01100 Metabolic pathways	HMDB0248010	--	Nucleosides, nucleotides, and analogues	Purine nucleotides	Purine ribonucleotides	--	--	--	No results	Full match	Full match	Nucleosides, nucleotides, and analogues	Purine nucleotides	Purine ribonucleotides	Purine ribonucleoside monophosphates	1.81918	0.863291	0.0138835	0.888889	1.09031	up	2.17532e+07	1.97792e+07	4.77921e+07	4.10493e+07	2.18423e+07	3.14691e+07	3.06142e+07	1.13671e+07	1.58452e+07	2.34208e+07	1.28295e+07	2.11667e+07	1.63421e+07	1.68285e+07
Com_75_neg	LPS 16:0	--	C22 H44 N O9 P	497.275	9.625	496.268	--	--	--	LMGP03050002	--	--	--	Glycerophospholipids [GP]	Glycerophosphoserines [GP03]	Monoacylglycerophosphoserines [GP0305]	No results	Full match	No results	Lipids and lipid-like molecules	Glycerophospholipids	Glycerophosphoserines	Phosphatidylserines	0.252658	-1.98474	0.0141793	1	1.16916	down	5.29689e+07	3.21143e+08	1.95481e+08	1.45813e+07	2.06433e+08	1.96987e+08	1.64599e+08	4.86862e+08	1.00912e+09	7.27657e+08	5.02456e+08	5.04171e+08	6.78551e+08	6.51469e+08
Com_936_neg	Gamma-Glu-Leu	--	C11 H20 N2 O5	260.137	5.652	259.13	--	--	HMDB0011171	--	Organic acids and derivatives	Carboxylic acids and derivatives	Amino acids, peptides, and analogues	--	--	--	No results	No results	Full match	Organic acids and derivatives	Carboxylic acids and derivatives	Amino acids, peptides, and analogues	Dipeptides	0.741163	-0.432137	0.0142692	0.888889	1.10926	down	4.31373e+07	4.46202e+07	5.27232e+07	4.9346e+07	4.61397e+07	3.96593e+07	4.59376e+07	5.16281e+07	6.59682e+07	6.08147e+07	7.92706e+07	4.59941e+07	6.82069e+07	6.19804e+07
Com_2680_neg	N-(5-Aminopentyl)acetamide	--	C7 H16 N2 O	144.126	5.265	143.119	--	--	HMDB0002284	--	Organic acids and derivatives	Carboxylic acids and derivatives	Carboxylic acid derivatives	--	--	--	No results	No results	Full match					0.767825	-0.38115	0.0143014	0.888889	1.08507	down	1.37127e+07	1.01366e+07	1.50831e+07	1.50646e+07	1.66245e+07	1.39753e+07	1.40995e+07	1.90537e+07	1.86663e+07	1.89583e+07	1.84862e+07	1.3946e+07	2.10667e+07	1.83629e+07
Com_355_neg	Uridine	Uridine	C9 H12 N2 O6	244.069	2.326	243.062	cpd:C00299	map00240 Pyrimidine metabolism;map01100 Metabolic pathways	HMDB0000296	--	Nucleosides, nucleotides, and analogues	Pyrimidine nucleosides	-	--	--	--	Full match	Full match	Full match	Nucleosides, nucleotides, and analogues	Pyrimidine nucleosides	Not available	Pyrimidine nucleosides	0.667361	-0.58346	0.0146799	1	1.11328	down	1.05418e+08	8.62289e+07	1.08971e+08	7.76522e+07	8.98596e+07	9.43012e+07	9.37385e+07	1.10973e+08	1.1172e+08	1.26387e+08	2.16998e+08	1.18549e+08	1.58142e+08	1.40461e+08
Com_7846_neg	Nonanoic acid	Nonanoic acid; Nonanoate; Pelargonic acid	C9 H18 O2	158.13	6.268	157.123	cpd:C01601	--	HMDB0000847	LMFA01010009	Lipids and lipid-like molecules	Fatty Acyls	Fatty acids and conjugates	Fatty Acyls [FA]	Fatty Acids and Conjugates [FA01]	Straight chain fatty acids [FA0101]	No results	No results	Full match	Lipids and lipid-like molecules	Fatty Acyls	Fatty acids and conjugates	Medium-chain fatty acids	1.51693	0.601152	0.0160491	0.916667	1.13205	up	4.88622e+06	3.8129e+06	4.81796e+06	4.48102e+06	4.62068e+06	3.95092e+06	4.42829e+06	1.95404e+06	2.15342e+06	2.96591e+06	2.32303e+06	4.22009e+06	3.89899e+06	2.91925e+06
Com_13492_neg	Cystine	Cystine; Dicysteine; alpha-Diamino-beta-dithiolactic acid	C6 H12 N2 O4 S2	240.024	1.27	239.017	cpd:C01420	--	HMDB0250712	--	Organic acids and derivatives	Carboxylic acids and derivatives	Amino acids, peptides, and analogues	--	--	--	No results	No results	Full match	Organic acids and derivatives	Carboxylic acids and derivatives	Amino acids, peptides, and analogues	L-cysteine-S-conjugates	0.661627	-0.59591	0.0165245	0.861111	1.08298	down	1.01373e+06	797709	956766	1.15379e+06	1.20398e+06	839461	994240	973351	1.542e+06	1.10128e+06	1.73794e+06	1.8716e+06	1.79015e+06	1.50272e+06
Com_977_neg	LPC 16:1	1-Acyl-sn-glycero-3-phosphocholine; 1-Acyl-sn-glycerol-3-phosphocholine; alpha-Acylglycerophosphocholine; 2-Lysolecithin; 2-Lysophosphatidylcholine; 1-Acylglycerophosphocholine	C24 H48 N O7 P	539.322	8.867	538.315	cpd:C04230	map00564 Glycerophospholipid metabolism	--	LMGP01050022	--	--	--	Glycerophospholipids [GP]	Glycerophosphocholines [GP01]	Monoacylglycerophosphocholines [GP0105]	No results	Invalid mass	No results	Lipids and lipid-like molecules	Glycerophospholipids	Glycerophosphocholines	Phosphocholines	3.18412	1.67089	0.0172901	0.833333	1.1667	up	2.10482e+07	5.50663e+07	3.83907e+07	8.78692e+06	4.65894e+07	5.5854e+07	3.76226e+07	1.14335e+07	1.77478e+07	1.18268e+07	1.03812e+07	1.043e+07	9.07489e+06	1.18157e+07
Com_2737_neg	Pepstatin	Pepstatin	C34 H63 N5 O9	685.463	8.932	684.456	cpd:C00773	--	HMDB0256301	--	Organic oxygen compounds	Organic oxoanionic compounds	Organic nitrates	--	--	--	No results	No results	Full match	Organic acids and derivatives	Peptidomimetics	Hybrid peptides	Hybrid peptides	3.04785	1.60779	0.0174051	0.888889	1.14769	up	1.33505e+07	1.72979e+07	1.26289e+07	1.0532e+07	1.88144e+07	1.33276e+07	1.43252e+07	2.85255e+06	576044	1.98895e+06	7.32683e+06	1.38628e+07	1.59346e+06	4.7001e+06
Com_8660_neg	Thromoboxane B1	--	C20 H36 O6	372.251	7.826	371.244	--	--	--	--	--	--	--	--	--	--	Full match	No results	No results	Lipids and lipid-like molecules	Fatty Acyls	Eicosanoids	Thromboxanes	0.305187	-1.71223	0.017877	0.944444	1.08218	down	1.08952e+06	603658	291173	349515	511301	455527	550116	1.43825e+06	1.20285e+06	1.3961e+06	5.27453e+06	823327	680249	1.80255e+06
Com_282_neg	Roquefortine C	--	C22 H23 N5 O2	389.18	5.053	388.173	--	--	HMDB0030381	--	Organoheterocyclic compounds	Indoles and derivatives	Pyrroloindoles	--	--	--	Invalid mass	No results	No results	Organoheterocyclic compounds	Indoles and derivatives	Pyrroloindoles	Pyrroloindoles	1.79899	0.847184	0.017949	0.888889	1.04617	up	2.27015e+08	1.22987e+08	1.39812e+08	2.36886e+08	1.91335e+08	9.5304e+07	1.6889e+08	9.28244e+07	1.307e+08	6.57846e+07	1.28596e+08	5.47625e+07	9.06154e+07	9.38806e+07
Com_865_neg	LPS 18:1	--	C24 H46 N O9 P	523.291	9.898	522.284	--	--	--	LMGP03050001	--	--	--	Glycerophospholipids [GP]	Glycerophosphoserines [GP03]	Monoacylglycerophosphoserines [GP0305]	No results	Full match	No results	Lipids and lipid-like molecules	Glycerophospholipids	Glycerophosphoserines	Phosphatidylserines	0.230479	-2.11729	0.018154	1	1.14224	down	2.17374e+06	2.09912e+07	5.79131e+06	530940	1.15176e+07	2.42884e+07	1.08822e+07	3.87723e+07	4.74625e+07	4.75967e+07	3.14954e+07	7.62699e+07	4.16968e+07	4.72156e+07
Com_8239_neg	Adenosine diphosphate (ADP)	ADP; Adenosine 5'-diphosphate	C10 H15 N5 O10 P2	427.029	0.587	426.022	cpd:C00008	map00190 Oxidative phosphorylation;map00230 Purine metabolism;map01100 Metabolic pathways;map01110 Biosynthesis of secondary metabolites;map01130 Biosynthesis of antibiotics	--	--	--	--	--	--	--	--	Full match	Full match	Full match	Nucleosides, nucleotides, and analogues	Purine nucleotides	Purine ribonucleotides	Purine ribonucleoside diphosphates	1.29989	0.378392	0.0185531	0.916667	1.06648	up	3.574e+06	3.79202e+06	5.01793e+06	5.75484e+06	4.24514e+06	4.1203e+06	4.41737e+06	4.03748e+06	3.1511e+06	3.57901e+06	3.48316e+06	2.80123e+06	3.3376e+06	3.39826e+06
Com_418_neg	Prostaglandin K1	--	C20 H32 O5	334.212	7.607	333.204	--	--	--	LMFA03010170	--	--	--	Fatty Acyls [FA]	Eicosanoids [FA03]	Prostaglandins [FA0301]	Invalid mass	No results	No results	Lipids and lipid-like molecules	Fatty Acyls	Eicosanoids	Prostaglandins and related compounds	1.27043	0.345322	0.0188831	0.916667	1.04487	up	1.45648e+08	1.14383e+08	1.43397e+08	1.42376e+08	1.12386e+08	1.08607e+08	1.278e+08	8.4819e+07	9.47699e+07	9.39962e+07	9.29542e+07	1.02634e+08	1.34398e+08	1.00595e+08
Com_3611_neg	PB-22 N-(4-Hydroxypentyl)-3-carboxyindole metabolite	--	C14 H17 N O3	247.121	6.257	246.113	--	--	--	--	--	--	--	--	--	--	Full match	No results	No results	Organoheterocyclic compounds	Indoles and derivatives	Indolecarboxylic acids and derivatives	Indolecarboxylic acids and derivatives	4.60533	2.2033	0.0205836	0.916667	1.07956	up	2.26092e+06	1.22415e+06	4.04617e+06	1.82686e+07	4.12382e+06	3.08776e+06	5.5019e+06	1.7728e+06	769764	1.46949e+06	1.60575e+06	621196	929079	1.19468e+06
Com_204_neg	2'-Deoxyinosine	Deoxyinosine	C10 H12 N4 O4	252.084	4.756	251.077	cpd:C05512	map00230 Purine metabolism;map01100 Metabolic pathways	HMDB0000071	--	Nucleosides, nucleotides, and analogues	Purine nucleosides	Purine 2'-deoxyribonucleosides	--	--	--	Invalid mass	No results	No results	Nucleosides, nucleotides, and analogues	Purine nucleosides	Purine 2'-deoxyribonucleosides	Purine 2'-deoxyribonucleosides	1.54303	0.625766	0.0206292	0.944444	1.09145	up	2.9832e+08	1.74018e+08	1.91312e+08	3.63857e+08	3.23687e+08	2.24313e+08	2.62585e+08	1.47128e+08	1.69086e+08	1.91175e+08	1.71996e+08	1.53214e+08	1.8845e+08	1.70175e+08
Com_13077_neg	LPE 15:1	--	C20 H40 N O7 P	437.253	8.567	436.246	--	--	--	LMGP02050015	--	--	--	Glycerophospholipids [GP]	Glycerophosphoethanolamines [GP02]	Monoacylglycerophosphoethanolamines [GP0205]	No results	Full match	No results	Lipids and lipid-like molecules	Glycerophospholipids	Glycerophosphoethanolamines	1-acyl-sn-glycero-3-phosphoethanolamines	0.181915	-2.45866	0.0209574	0.833333	1.12936	down	142618	142933	147589	144716	138839	116753	138908	110083	1.94151e+06	1.0294e+06	298260	672726	529534	763586
Com_7113_neg	D-Sedoheptulose 7-phosphate	Sedoheptulose 7-phosphate; D-Sedoheptulose 7-phosphate; D-altro-Heptulose 7-phosphate; altro-Heptulose 7-phosphate	C7 H15 O10 P	290.04	1.272	289.033	cpd:C05382	map00030 Pentose phosphate pathway;map01100 Metabolic pathways;map01110 Biosynthesis of secondary metabolites;map01130 Biosynthesis of antibiotics;map01200 Carbon metabolism;map01230 Biosynthesis of amino acids	HMDB0001068	--	Organic oxygen compounds	Organooxygen compounds	Carbohydrates and carbohydrate conjugates	--	--	--	Full match	Full match	Full match	Organic oxygen compounds	Organooxygen compounds	Carbohydrates and carbohydrate conjugates	Hexose phosphates	1.5812	0.66102	0.0225962	0.916667	1.02705	up	5.65709e+06	3.70582e+06	5.28668e+06	6.80207e+06	3.47559e+06	3.59314e+06	4.7534e+06	5.2794e+06	2.07858e+06	2.73555e+06	2.94369e+06	2.56353e+06	2.43644e+06	3.0062e+06
Com_1905_neg	LPE 18:3	--	C23 H42 N O7 P	475.27	8.688	474.263	--	--	--	LMGP02050043	--	--	--	Glycerophospholipids [GP]	Glycerophosphoethanolamines [GP02]	Monoacylglycerophosphoethanolamines [GP0205]	No results	Full match	No results	Lipids and lipid-like molecules	Glycerophospholipids	Glycerophosphoethanolamines	1-acyl-sn-glycero-3-phosphoethanolamines	0.291957	-1.77617	0.022984	1	1.12168	down	3.8737e+06	1.1921e+07	3.67283e+06	385123	5.96297e+06	8.53629e+06	5.72531e+06	1.81312e+07	3.07568e+07	1.69414e+07	2.13238e+07	1.34744e+07	1.70333e+07	1.96101e+07
Com_7440_neg	5'-Adenylic acid	AMP; Adenosine 5'-monophosphate; Adenylic acid; Adenylate; 5'-AMP; 5'-Adenylic acid; 5'-Adenosine monophosphate; Adenosine 5'-phosphate	C10 H14 N5 O7 P	347.063	0.52	346.056	cpd:C00020	map00230 Purine metabolism;map01100 Metabolic pathways;map01110 Biosynthesis of secondary metabolites;map01130 Biosynthesis of antibiotics	HMDB0011617	--	Organic oxygen compounds	Organooxygen compounds	Carbohydrates and carbohydrate conjugates	--	--	--	No results	No results	Full match	Nucleosides, nucleotides, and analogues	Purine nucleotides	Purine ribonucleotides	Purine ribonucleoside monophosphates	2.09606	1.06768	0.0235852	0.916667	1.05716	up	2.2354e+06	1.91664e+06	3.23572e+06	2.8659e+06	2.6662e+06	4.92588e+06	2.97429e+06	2.53967e+06	1.41025e+06	1.26423e+06	2.1693e+06	661956	468532	1.41899e+06
Com_52_neg	(±)9-HpODE	--	C18 H32 O4	312.23	8.809	311.223	--	--	--	--	--	--	--	--	--	--	Full match	No results	Full match					2.23129	1.15788	0.0241288	0.944444	1.08026	up	1.42567e+09	7.76992e+08	6.50213e+08	1.07406e+09	1.16737e+09	1.0526e+09	1.02448e+09	9.70634e+07	6.59277e+08	7.60722e+08	3.81047e+08	3.96752e+08	4.60002e+08	4.59144e+08
Com_15253_neg	Citicoline	CDP-choline; Cytidine 5'-diphosphocholine; Citicoline	C14 H26 N4 O11 P2	488.109	1.21	487.102	cpd:C00307	map00564 Glycerophospholipid metabolism;map01100 Metabolic pathways	HMDB0001413	--	Organoheterocyclic compounds	Pteridines and derivatives	Pterins and derivatives	--	--	--	No results	No results	Full match	Nucleosides, nucleotides, and analogues	Pyrimidine nucleotides	Pyrimidine ribonucleotides	Pyrimidine ribonucleoside diphosphates	0.670437	-0.576826	0.0246325	0.972222	1.07582	down	767122	793596	505330	878161	964943	399853	718168	998732	1.22623e+06	906280	1.08956e+06	1.16127e+06	1.04509e+06	1.07119e+06
Com_16397_neg	Glutathione	Glutathione; 5-L-Glutamyl-L-cysteinylglycine; N-(N-gamma-L-Glutamyl-L-cysteinyl)glycine; gamma-L-Glutamyl-L-cysteinyl-glycine; GSH; Reduced glutathione	C10 H17 N3 O6 S	307.084	0.52	306.077	cpd:C00051	map00270 Cysteine and methionine metabolism;map00480 Glutathione metabolism;map01100 Metabolic pathways;map02010 ABC transporters	HMDB0000125	--	Organic acids and derivatives	Carboxylic acids and derivatives	Amino acids, peptides, and analogues	--	--	--	No results	No results	Full match	Organic acids and derivatives	Carboxylic acids and derivatives	Amino acids, peptides, and analogues	Peptides	1.65737	0.728894	0.0247511	0.861111	1.00892	up	336592	589103	507615	879558	829885	638260	630169	529844	464870	363456	297475	245644	380045	380223
Com_1703_neg	3'-Dephosphocoenzyme A	Dephospho-CoA; Dephosphocoenzyme A; 3'-Dephospho-CoA	C21 H35 N7 O13 P2 S	687.149	5.019	686.142	cpd:C00882	map00770 Pantothenate and CoA biosynthesis;map01100 Metabolic pathways	HMDB0001373	--	Nucleosides, nucleotides, and analogues	Purine nucleotides	Purine ribonucleotides	--	--	--	Full match	Full match	Full match	Nucleosides, nucleotides, and analogues	Purine nucleotides	Purine ribonucleotides	Purine ribonucleoside diphosphates	1.92594	0.94556	0.0248416	0.916667	1.07205	up	2.39046e+07	2.02987e+07	3.83749e+07	3.61172e+07	2.32622e+07	3.02397e+07	2.86996e+07	1.27645e+07	1.44323e+07	1.16034e+07	4.64901e+06	2.2169e+07	2.37914e+07	1.49016e+07
Com_5700_neg	LPC 17:0	1-Acyl-sn-glycero-3-phosphocholine; 1-Acyl-sn-glycerol-3-phosphocholine; alpha-Acylglycerophosphocholine; 2-Lysolecithin; 2-Lysophosphatidylcholine; 1-Acylglycerophosphocholine	C25 H52 N O7 P	555.354	9.875	554.346	cpd:C04230	map00564 Glycerophospholipid metabolism	--	LMGP01050024	--	--	--	Glycerophospholipids [GP]	Glycerophosphocholines [GP01]	Monoacylglycerophosphocholines [GP0105]	No results	Invalid mass	No results	Lipids and lipid-like molecules	Glycerophospholipids	Glycerophosphocholines	Phosphocholines	0.332733	-1.58756	0.0252702	0.916667	1.04011	down	797929	981287	1.77623e+06	167939	1.54983e+06	2.29473e+06	1.26132e+06	2.23311e+06	8.1881e+06	4.50922e+06	3.04049e+06	1.63463e+06	3.13925e+06	3.7908e+06
Com_1963_neg	Jasmonic acid	(-)-Jasmonic acid; Jasmonic acid; {(1R,2R)-3-Oxo-2-[(Z)pent-2-enyl]cyclopent-2-enyl}acetic acid; Jasmonate; (-)-Jasmonate	C12 H18 O3	210.125	7.399	209.118	cpd:C08491	map00592 alpha-Linolenic acid metabolism;map01100 Metabolic pathways;map01110 Biosynthesis of secondary metabolites	HMDB0032797	LMFA02020001	Lipids and lipid-like molecules	Fatty Acyls	Lineolic acids and derivatives	Fatty Acyls [FA]	Octadecanoids [FA02]	Jasmonic acids [FA0202]	Full match	No results	No results	Lipids and lipid-like molecules	Fatty Acyls	Lineolic acids and derivatives	Jasmonic acids	0.098447	-3.34451	0.0253532	0.805556	1.06587	down	2.1697e+06	1.45995e+06	528620	1.51354e+06	719557	1.19965e+06	1.26517e+06	1.43926e+07	1.21066e+07	1.27123e+07	3.54713e+07	976210	1.44863e+06	1.28513e+07
Com_7566_neg	Octanedioic acid	Suberic acid; Cork acid; 1,8-Octanedioic acid; Octanedioic acid; 1,6-Hexanedicarboxylic acid	C8 H14 O4	174.089	5.006	173.082	cpd:C08278	--	HMDB0000893	--	Lipids and lipid-like molecules	Fatty Acyls	Fatty acids and conjugates	--	--	--	No results	No results	Full match	Lipids and lipid-like molecules	Fatty Acyls	Fatty acids and conjugates	Medium-chain fatty acids	1.85296	0.889828	0.0256409	0.944444	1.09377	up	3.43042e+06	2.06694e+06	2.58292e+06	6.76915e+06	4.16828e+06	2.6478e+06	3.61092e+06	1.82924e+06	2.17307e+06	1.8986e+06	1.88892e+06	1.77364e+06	2.12894e+06	1.94873e+06
Com_13915_neg	19(R)-Hydroxy-prostaglandin E2	--	C20 H32 O6	350.207	7.221	349.199	--	--	HMDB0001908	LMFA03010024	Lipids and lipid-like molecules	Fatty Acyls	Eicosanoids	Fatty Acyls [FA]	Eicosanoids [FA03]	Prostaglandins [FA0301]	Invalid mass	No results	No results	Lipids and lipid-like molecules	Fatty Acyls	Eicosanoids	Prostaglandins and related compounds	0.56729	-0.817842	0.0284075	0.861111	1.02624	down	932622	758081	593549	902649	936802	669024	798788	620431	1.11637e+06	1.36059e+06	1.94538e+06	1.71183e+06	1.69386e+06	1.40808e+06
Com_9_neg	D-(-)-Mannitol	--	C6 H14 O6	182.079	1.371	181.071	--	--	HMDB0000765	--	Organic oxygen compounds	Organooxygen compounds	Carbohydrates and carbohydrate conjugates	--	--	--	Full match	Full match	Full match	Organic oxygen compounds	Organooxygen compounds	Carbohydrates and carbohydrate conjugates	Sugar alcohols	0.699626	-0.515345	0.0284352	0.861111	1.05415	down	5.21521e+09	6.55858e+09	8.84363e+09	8.24674e+09	4.97043e+09	6.69149e+09	6.75435e+09	9.08311e+09	6.58264e+09	9.6647e+09	8.00107e+09	1.15662e+10	1.30277e+10	9.65423e+09
Com_2948_neg	11β-Prostaglandin E2	--	C20 H32 O5	334.212	8.463	333.204	--	--	--	--	--	--	--	--	--	--	Invalid mass	No results	No results	Lipids and lipid-like molecules	Fatty Acyls	Eicosanoids	Prostaglandins and related compounds	1.82972	0.871622	0.0287579	0.916667	1.05713	up	1.76774e+07	1.18351e+07	1.03109e+07	1.68387e+07	1.31637e+07	1.43029e+07	1.40215e+07	2.56148e+06	1.25233e+07	1.09492e+07	6.54678e+06	5.1441e+06	8.25418e+06	7.66318e+06
Com_8208_neg	11-Epiprostaglandin E1	--	C20 H34 O5	336.229	7.961	335.222	--	--	--	--	--	--	--	--	--	--	Invalid mass	No results	No match	Lipids and lipid-like molecules	Fatty Acyls	Eicosanoids	Prostaglandins and related compounds	1.4845	0.569977	0.030151	0.888889	1.00634	up	4.30701e+06	3.04755e+06	5.31329e+06	4.78162e+06	4.3222e+06	3.10893e+06	4.14677e+06	2.17648e+06	2.69094e+06	2.83036e+06	1.61087e+06	3.65916e+06	3.79246e+06	2.79338e+06
Com_54_neg	(+/-)9,10-dihydroxy-12Z-octadecenoic acid	--	C18 H34 O4	314.245	7.437	313.238	--	--	--	--	--	--	--	--	--	--	Full match	Partial match	Full match	Lipids and lipid-like molecules	Fatty Acyls	Fatty acids and conjugates	Long-chain fatty acids	1.40176	0.487244	0.0313722	0.833333	1.03458	up	1.16353e+09	1.27626e+09	1.60826e+09	1.40508e+09	1.23832e+09	1.2491e+09	1.32342e+09	6.61233e+08	7.88229e+08	8.14703e+08	7.27198e+08	1.44994e+09	1.22337e+09	9.44113e+08
Com_9282_neg	12-Epileukotriene B4	--	C20 H32 O4	372.204	7.438	371.197	--	--	--	--	--	--	--	--	--	--	Invalid mass	No results	No results	Lipids and lipid-like molecules	Fatty Acyls	Eicosanoids	Leukotrienes	1.66293	0.733725	0.0327996	0.833333	1.04268	up	2.51093e+06	3.26544e+06	3.73199e+06	3.24874e+06	3.64741e+06	3.34364e+06	3.29136e+06	1.21107e+06	1.49825e+06	1.36146e+06	1.02936e+06	3.65866e+06	3.11674e+06	1.97926e+06
Com_11488_neg	N-Acetylglucosamine 1-phosphate	--	C8 H16 N O9 P	301.056	4.24	300.049	--	--	--	--	--	--	--	--	--	--	No results	No results	Full match					1.37586	0.460329	0.0337313	0.833333	1.01514	up	2.1984e+06	1.81167e+06	2.84867e+06	2.19276e+06	2.14559e+06	1.90665e+06	2.18396e+06	1.95776e+06	1.15606e+06	1.35023e+06	1.09093e+06	1.99992e+06	1.96917e+06	1.58734e+06
Com_82_neg	UDP-N-acetylglucosamine	UDP-N-acetyl-alpha-D-glucosamine; UDP-N-acetyl-D-glucosamine; UDP-N-acetylglucosamine	C17 H27 N3 O17 P2	607.082	1.826	606.075	cpd:C00043	map00520 Amino sugar and nucleotide sugar metabolism;map01100 Metabolic pathways;map01130 Biosynthesis of antibiotics;map01502 Vancomycin resistance	HMDB0000290	--	Nucleosides, nucleotides, and analogues	Pyrimidine nucleotides	Pyrimidine nucleotide sugars	--	--	--	Full match	Full match	Full match	Nucleosides, nucleotides, and analogues	Pyrimidine nucleotides	Pyrimidine nucleotide sugars	Pyrimidine nucleotide sugars	1.22823	0.296586	0.0354841	0.833333	1.0358	up	7.83492e+08	8.34349e+08	9.13471e+08	9.57891e+08	8.57365e+08	5.96178e+08	8.23791e+08	6.67015e+08	7.13025e+08	6.73097e+08	6.33443e+08	6.69128e+08	6.6856e+08	6.70711e+08
Com_72_neg	Asparagine	Asparagine	C4 H8 N2 O3	132.053	1.382	131.046	cpd:C16438	--	HMDB0251512	--	Organic acids and derivatives	Carboxylic acids and derivatives	Amino acids, peptides, and analogues	--	--	--	Full match	Full match	Full match	Organic acids and derivatives	Carboxylic acids and derivatives	Amino acids, peptides, and analogues	Asparagine and derivatives	0.397907	-1.3295	0.0364895	0.916667	1.07704	down	2.0398e+08	1.77952e+08	2.16839e+08	2.08326e+08	2.19643e+08	1.76721e+08	2.00577e+08	3.91184e+08	2.06203e+08	4.14924e+08	2.20551e+08	1.09274e+09	6.9887e+08	5.04079e+08
Com_535_neg	LPI 16:1	--	C25 H47 O12 P	570.28	9.224	569.273	--	--	--	LMGP06050009	--	--	--	Glycerophospholipids [GP]	Glycerophosphoinositols [GP06]	Monoacylglycerophosphoinositols [GP0605]	No results	Full match	No results	Lipids and lipid-like molecules	Glycerophospholipids	Glycerophosphoinositols	Phosphatidylinositols	3.49641	1.80588	0.0375922	0.833333	1.05696	up	3.96929e+07	8.5145e+07	9.92469e+07	1.04197e+07	9.62101e+07	1.0236e+08	7.2179e+07	1.98555e+07	2.71813e+07	1.86457e+07	1.4806e+07	2.24437e+07	2.09303e+07	2.06437e+07
Com_1285_neg	MAG (18:2)	--	C21 H38 O4	354.277	8.842	353.269	--	--	--	--	--	--	--	--	--	--	No results	No results	Full match	Lipids and lipid-like molecules	Fatty Acyls	Lineolic acids and derivatives	Lineolic acids and derivatives	1.7027	0.767822	0.0398463	0.833333	1.0098	up	3.01484e+07	3.55522e+07	2.34047e+07	2.79963e+07	4.39901e+07	2.57471e+07	3.11398e+07	2.64266e+07	1.39774e+07	1.89521e+07	3.06653e+07	6.58018e+06	1.31294e+07	1.82885e+07
Com_664_neg	Glycine anhydride	2,5-Dioxopiperazine; Diketopiperazine; 2,5-Diazacyclohexane-1,4-dione; 2,5-Piperazinedione; Glycine anhydride	C4 H6 N2 O2	114.043	1.384	113.035	cpd:C02777	--	--	--	--	--	--	--	--	--	Full match	No results	Full match	Organic acids and derivatives	Carboxylic acids and derivatives	Amino acids, peptides, and analogues	Alpha amino acids and derivatives	0.375845	-1.41179	0.0468903	0.833333	1.03078	down	1.44381e+07	1.19633e+07	1.69966e+07	1.95407e+07	2.06315e+07	1.36368e+07	1.62012e+07	3.63222e+07	1.53045e+07	3.06729e+07	1.65128e+07	9.75079e+07	6.23156e+07	4.3106e+07
Com_7317_pos	Dehydroepiandrosterone (DHEA)	Dehydroepiandrosterone; 3beta-Hydroxyandrost-5-en-17-one; Dehydroisoandrosterone; DHA; DHEA	C19 H28 O2	270.198	9.938	271.205	cpd:C01227	map01100 Metabolic pathways	--	--	--	--	--	--	--	--	Invalid mass	Invalid mass	No results	Lipids and lipid-like molecules	Steroids and steroid derivatives	Androstane steroids	Androgens and derivatives	25.1305	4.65137	1.19106e-09	1	1.65662	up	1.39178e+07	2.88288e+07	2.46106e+07	2.56518e+07	2.11372e+07	2.80188e+07	2.36942e+07	939314	677180	845027	1.27819e+06	1.17082e+06	746527	942844
Com_2132_pos	HMK	--	C17 H30 N6 O4 S	207.103	1.374	208.109	--	--	--	--	--	--	--	--	--	--	Invalid mass	No results	No results					5.20299	2.37934	1.13703e-08	1	1.64522	up	9.74801e+07	7.8106e+07	1.03555e+08	1.02339e+08	8.80896e+07	6.98813e+07	8.99085e+07	1.91892e+07	1.31265e+07	1.58363e+07	1.57747e+07	2.16472e+07	1.81071e+07	1.72802e+07
Com_818_pos	Spermine	Spermine; N,N'-Bis(3-aminopropyl)-1,4-butanediamine	C10 H26 N4	202.216	1.07	203.223	cpd:C00750	map00330 Arginine and proline metabolism;map00410 beta-Alanine metabolism;map00480 Glutathione metabolism;map01100 Metabolic pathways	HMDB0001256	--	Organic nitrogen compounds	Organonitrogen compounds	Amines	--	--	--	Full match	Full match	Full match	Organic nitrogen compounds	Organonitrogen compounds	Amines	Dialkylamines	8.96908	3.16496	5.35696e-08	1	1.6349	up	2.71006e+08	2.30288e+08	3.28579e+08	1.57291e+08	2.27689e+08	2.78406e+08	2.48876e+08	2.5799e+07	2.67822e+07	4.40613e+07	1.88931e+07	2.4847e+07	2.6107e+07	2.77483e+07
Com_15174_pos	5-Hydroxyindole	--	C8 H7 N O	133.053	3.904	134.06	--	--	HMDB0059805	--	Organoheterocyclic compounds	Indoles and derivatives	Hydroxyindoles	--	--	--	No results	No results	Full match	Organoheterocyclic compounds	Indoles and derivatives	Hydroxyindoles	Hydroxyindoles	5.734	2.51954	6.44119e-08	1	1.6535	up	8.11467e+06	9.8453e+06	1.18729e+07	1.05957e+07	7.39371e+06	8.09811e+06	9.32007e+06	1.51492e+06	1.75654e+06	1.83539e+06	1.40166e+06	1.61603e+06	1.62788e+06	1.6254e+06
Com_1478_pos	Ergosta-5,7,9(11),22-Tetraen-3-beta-Ol	--	C28 H42 O	394.324	9.873	395.331	--	--	--	--	--	--	--	--	--	--	No results	No results	Full match					28.603	4.83809	8.12771e-08	1	1.64147	up	6.47628e+07	1.56154e+08	1.17008e+08	1.21332e+08	1.1009e+08	1.40322e+08	1.18278e+08	2.84547e+06	2.83981e+06	4.99366e+06	5.33715e+06	6.57314e+06	2.22181e+06	4.13517e+06
Com_7461_pos	Medroxyprogesterone	Medroxyprogesterone	C22 H32 O3	344.235	6.48	345.242	cpd:C07119	--	HMDB0001939	LMST02030176	Lipids and lipid-like molecules	Steroids and steroid derivatives	Pregnane steroids	Sterol Lipids [ST]	Steroids [ST02]	C21 steroids (gluco/mineralocorticoids, progestogins) and derivatives [ST0203]	Full match	Not the top hit	Full match	Lipids and lipid-like molecules	Steroids and steroid derivatives	Pregnane steroids	Gluco/mineralocorticoids, progestogins and derivatives	12.186	3.60715	1.27761e-07	1	1.63847	up	1.42724e+07	1.25814e+07	2.20748e+07	3.13144e+07	2.17728e+07	2.11088e+07	2.05208e+07	2.09065e+06	1.50911e+06	1.84927e+06	2.07834e+06	1.24729e+06	1.32914e+06	1.68397e+06
Com_3432_pos	S-(5-Adenosy)-L-Homocysteine	--	C14 H20 N6 O5 S	384.121	2.129	385.128	--	--	--	--	--	--	--	--	--	--	No results	No results	Full match	Nucleosides, nucleotides, and analogues	5'-deoxyribonucleosides	5'-deoxy-5'-thionucleosides	5'-deoxy-5'-thionucleosides	3.02433	1.59662	1.48014e-07	1	1.6393	up	5.18904e+07	6.11374e+07	6.35847e+07	5.19517e+07	5.45576e+07	6.30741e+07	5.76993e+07	1.50362e+07	1.97033e+07	2.16719e+07	1.72509e+07	2.23286e+07	1.84793e+07	1.90784e+07
Com_3201_pos	WLH	--	C23 H30 N6 O4	908.476	5.547	909.482	--	--	--	--	--	--	--	--	--	--	Invalid mass	No results	No results					0.173909	-2.5236	6.65371e-07	1	1.61065	down	9.78982e+06	1.08776e+07	8.2502e+06	6.10877e+06	1.42561e+07	7.87147e+06	9.52566e+06	6.12217e+07	6.94711e+07	6.07487e+07	5.6781e+07	3.58022e+07	4.4619e+07	5.47739e+07
Com_273_pos	RMK	--	C17 H35 N7 O4 S	415.239	6.779	416.246	--	--	--	--	--	--	--	--	--	--	Invalid mass	No results	No results					8.24386	3.04332	1.04332e-06	1	1.6222	up	5.79286e+08	9.49533e+08	9.09998e+08	5.82115e+08	8.06807e+08	8.85117e+08	7.85476e+08	5.11263e+07	1.30926e+08	7.96741e+07	8.1665e+07	9.58749e+07	1.32414e+08	9.52801e+07
Com_27493_pos	WKK	--	C23 H36 N6 O4	460.273	3.946	461.279	--	--	--	--	--	--	--	--	--	--	Invalid mass	No results	No results					2.36725	1.24321	2.2555e-06	1	1.61234	up	1.94224e+06	2.1858e+06	1.84485e+06	1.65727e+06	2.08857e+06	2.00478e+06	1.95392e+06	684746	890132	943854	651666	898388	883594	825396
Com_18739_pos	5-Methylcytosine	5-Methylcytosine	C5 H7 N3 O	125.059	4.679	126.066	cpd:C02376	map00240 Pyrimidine metabolism	HMDB0002894	--	Organoheterocyclic compounds	Diazines	Pyrimidines and pyrimidine derivatives	--	--	--	No results	No results	Full match	Organoheterocyclic compounds	Diazines	Pyrimidines and pyrimidine derivatives	Hydroxypyrimidines	2.12926	1.09035	2.71422e-06	1	1.60896	up	6.64865e+06	6.65035e+06	5.49033e+06	6.05286e+06	5.71335e+06	5.40792e+06	5.99391e+06	2.38555e+06	3.45265e+06	2.48805e+06	2.54208e+06	3.00273e+06	3.01909e+06	2.81502e+06
Com_15887_pos	Vitamin B2	Riboflavin; Lactoflavin; 7,8-Dimethyl-10-ribitylisoalloxazine; Vitamin B2	C17 H20 N4 O6	376.138	5.149	377.146	cpd:C00255	map00740 Riboflavin metabolism;map01100 Metabolic pathways;map01110 Biosynthesis of secondary metabolites	HMDB0000244	--	Organoheterocyclic compounds	Pteridines and derivatives	Alloxazines and isoalloxazines	--	--	--	No results	No results	Full match	Organoheterocyclic compounds	Pteridines and derivatives	Alloxazines and isoalloxazines	Flavins	0.458751	-1.12422	2.74952e-06	1	1.62808	down	3.92939e+06	3.62884e+06	3.35561e+06	3.57332e+06	3.90303e+06	3.63287e+06	3.67051e+06	7.04344e+06	8.12327e+06	8.22044e+06	9.58481e+06	8.31422e+06	6.72034e+06	8.00109e+06
Com_1985_pos	Ergosterol	Ergosterol; Provitamin D2	C28 H44 O	396.339	9.963	397.347	cpd:C01694	map00100 Steroid biosynthesis;map01100 Metabolic pathways;map01130 Biosynthesis of antibiotics	HMDB0000878	LMST01030093	Lipids and lipid-like molecules	Steroids and steroid derivatives	Ergostane steroids	Sterol Lipids [ST]	Sterols [ST01]	Ergosterols and C24-methyl derivatives [ST0103]	No results	No results	Full match	Lipids and lipid-like molecules	Steroids and steroid derivatives	Ergostane steroids	Ergosterols and derivatives	8.3871	3.06817	5.29386e-06	1	1.57615	up	3.46484e+07	1.13748e+08	8.86761e+07	6.68668e+07	5.85216e+07	9.1774e+07	7.57059e+07	4.70197e+06	6.18527e+06	1.08015e+07	1.35312e+07	1.19707e+07	6.96822e+06	9.02647e+06
Com_686_pos	FNK	--	C19 H29 N5 O5	407.218	5.408	408.226	--	--	--	--	--	--	--	--	--	--	Full match	No results	No results					0.599292	-0.73867	6.37994e-06	1	1.57269	down	1.65133e+08	1.91222e+08	1.80368e+08	1.55304e+08	1.72008e+08	1.98951e+08	1.77165e+08	2.78574e+08	3.31053e+08	2.75311e+08	3.42683e+08	2.84461e+08	2.61658e+08	2.95623e+08
Com_494_pos	UR-144 N-(2-hydroxypentyl) metabolite	--	C21 H29 N O2	327.216	5.465	328.223	--	--	--	--	--	--	--	--	--	--	Invalid mass	No results	No results	Organoheterocyclic compounds	Indoles and derivatives	N-alkylindoles	N-alkylindoles	0.642618	-0.637967	1.12018e-05	1	1.57232	down	3.09666e+08	2.76981e+08	2.88914e+08	2.7035e+08	2.77709e+08	2.49881e+08	2.78917e+08	4.32129e+08	5.01084e+08	4.35121e+08	4.43427e+08	4.27217e+08	3.65215e+08	4.34032e+08
Com_4208_pos	KNH	--	C16 H27 N7 O5	794.429	5.378	398.222	--	--	--	--	--	--	--	--	--	--	Invalid mass	No results	No results					5.76529	2.52739	1.39491e-05	1	1.56562	up	3.7423e+07	5.28094e+07	2.39174e+07	4.523e+07	2.92622e+07	4.71325e+07	3.92958e+07	1.16979e+07	3.4337e+06	6.66143e+06	4.79089e+06	6.19397e+06	8.11768e+06	6.81592e+06
Com_6012_pos	GNK	--	C12 H23 N5 O5	634.333	5.161	635.342	--	--	--	--	--	--	--	--	--	--	Invalid mass	No results	No results					0.269129	-1.89363	1.53839e-05	1	1.56283	down	9.08939e+06	7.6682e+06	4.93497e+06	6.59254e+06	6.78781e+06	3.76033e+06	6.47221e+06	2.48362e+07	2.43486e+07	2.06463e+07	3.55307e+07	2.0494e+07	1.84364e+07	2.40487e+07
Com_12318_pos	Ergothioneine	Ergothioneine	C9 H15 N3 O2 S	229.089	1.377	230.096	cpd:C05570	map00340 Histidine metabolism	HMDB0003045	--	Organic acids and derivatives	Carboxylic acids and derivatives	Amino acids, peptides, and analogues	--	--	--	No results	No results	Full match	Organic acids and derivatives	Carboxylic acids and derivatives	Amino acids, peptides, and analogues	Histidine and derivatives	0.278561	-1.84393	1.55582e-05	1	1.56921	down	2.25746e+06	1.97074e+06	2.64046e+06	2.76133e+06	3.47992e+06	2.20946e+06	2.55323e+06	5.82498e+06	1.44862e+07	8.15925e+06	9.9787e+06	8.2238e+06	8.32173e+06	9.16577e+06
Com_13482_pos	ethyl 5-phenyl-1-(2,4,6-trichlorophenyl)-1H-pyrazole-4-carboxylate	--	C18 H13 Cl3 N2 O2	394.004	1.206	395.011	--	--	--	--	--	--	--	--	--	--	Full match	No results	No results					2.15467	1.10747	1.7527e-05	1	1.54905	up	9.79031e+06	1.06821e+07	8.10845e+06	1.33175e+07	1.16539e+07	9.50128e+06	1.05089e+07	4.43994e+06	6.5676e+06	5.12993e+06	4.84604e+06	4.26755e+06	4.01266e+06	4.87729e+06
Com_3530_pos	ERH	--	C17 H28 N8 O6	880.445	5.662	441.23	--	--	--	--	--	--	--	--	--	--	Invalid mass	No results	No results					0.174512	-2.5186	2.56685e-05	1	1.55012	down	1.29385e+07	5.47169e+06	3.95545e+06	6.79204e+06	9.58751e+06	4.47281e+06	7.20299e+06	2.4433e+07	6.28751e+07	3.21969e+07	4.17088e+07	4.85669e+07	3.78699e+07	4.12751e+07
Com_19844_pos	beta-Estradiol 17-Acetate	beta-Estradiol 17-acetate; Estra-1,3,5(10)-triene-3,17beta-diol 17-acetate; 17beta-Acetylestradiol	C20 H26 O3	314.188	4.9	315.195	cpd:C15228	--	--	--	--	--	--	--	--	--	No results	No results	Full match					0.552478	-0.856011	3.02096e-05	1	1.53148	down	3.01724e+06	2.6907e+06	2.32863e+06	2.94525e+06	3.13863e+06	2.27683e+06	2.73288e+06	4.39047e+06	5.13934e+06	6.03653e+06	5.53605e+06	4.19948e+06	4.37765e+06	4.94659e+06
Com_13360_pos	SPH	--	C14 H21 N5 O5	321.151	5.179	322.158	--	--	HMDB0000252	--	Organic nitrogen compounds	Organonitrogen compounds	Amines	--	--	--	Invalid mass	No results	No results					0.698285	-0.518113	3.53874e-05	1	1.56073	down	6.80519e+06	8.10775e+06	7.33464e+06	7.36839e+06	7.37649e+06	7.9842e+06	7.49611e+06	1.16168e+07	1.09866e+07	1.06333e+07	8.91181e+06	1.09345e+07	1.13272e+07	1.0735e+07
Com_3536_pos	N-(6-methoxypyridin-3-yl)thiophene-2-carboxamide	--	C11 H10 N2 O2 S	234.049	1.222	235.057	--	--	--	--	--	--	--	--	--	--	Invalid mass	No results	No results					0.410151	-1.28577	4.48848e-05	1	1.52663	down	2.239e+07	1.7816e+07	1.54976e+07	2.39739e+07	1.62526e+07	1.55966e+07	1.85878e+07	3.27748e+07	5.57885e+07	4.47642e+07	6.13177e+07	3.804e+07	3.92309e+07	4.53194e+07
Com_7315_pos	Milbemycin A3 oxime	--	C31 H43 N O7	1126.59	5.793	564.303	--	--	--	--	--	--	--	--	--	--	Invalid mass	No results	No results	Phenylpropanoids and polyketides	Macrolides and analogues	Milbemycins	Milbemycins	2.03266	1.02337	5.29851e-05	1	1.54955	up	2.15364e+07	2.37281e+07	2.77696e+07	2.09151e+07	2.67541e+07	2.41849e+07	2.4148e+07	1.16644e+07	1.41544e+07	9.06575e+06	9.69922e+06	1.48055e+07	1.1891e+07	1.188e+07
Com_6147_pos	N4-(4-chloro-2,5-dimethoxyphenyl)morpholine-4-carbothioamide	--	C13 H17 Cl N2 O3 S	354.025	2.431	355.032	--	--	--	--	--	--	--	--	--	--	Invalid mass	No results	No results					0.224311	-2.15643	5.34225e-05	1	1.52058	down	3.57565e+06	5.18163e+06	8.1642e+06	3.51254e+06	6.74806e+06	3.48484e+06	5.11115e+06	3.21846e+07	1.3737e+07	2.025e+07	1.74002e+07	3.6858e+07	1.62864e+07	2.2786e+07
Com_27127_pos	Hydrocortisone	Cortisol; Hydrocortisone; 11beta,17alpha,21-Trihydroxy-4-pregnene-3,20-dione; Kendall's compound F; Reichstein's substance M	C21 H30 O5	362.209	6.403	363.217	cpd:C00735	map01100 Metabolic pathways	HMDB0000063	--	Lipids and lipid-like molecules	Steroids and steroid derivatives	Hydroxysteroids	--	--	--	No results	No results	Full match	Lipids and lipid-like molecules	Steroids and steroid derivatives	Hydroxysteroids	21-hydroxysteroids	2.7871	1.47876	6.42083e-05	1	1.5086	up	1.30093e+06	1.56172e+06	2.71421e+06	1.42013e+06	1.72867e+06	1.98014e+06	1.7843e+06	917917	537785	687027	757033	448934	492502	640200
Com_256_pos	Oleoyl ethylamide	--	C20 H39 N O	309.303	10.447	310.31	--	--	--	--	--	--	--	--	--	--	Full match	No results	No results	Lipids and lipid-like molecules	Fatty Acyls	Fatty amides	N-acyl amines	9.0444	3.17702	6.44841e-05	1	1.52572	up	3.04528e+08	6.55837e+08	5.08202e+08	8.92214e+08	9.48275e+08	1.00554e+09	7.19099e+08	5.16707e+07	7.03032e+07	4.66597e+07	6.57035e+07	2.13844e+08	2.88653e+07	7.95077e+07
Com_3502_pos	Tauroursodeoxycholic acid	Tauroursodeoxycholic acid	C26 H45 N O6 S	499.295	5.842	500.302	cpd:C16868	--	HMDB0000874	LMST05040015	Lipids and lipid-like molecules	Steroids and steroid derivatives	Bile acids, alcohols and derivatives	Sterol Lipids [ST]	Steroid conjugates [ST05]	Taurine conjugates [ST0504]	No results	No results	Full match	Lipids and lipid-like molecules	Steroids and steroid derivatives	Bile acids, alcohols and derivatives	Taurinated bile acids and derivatives	0.442737	-1.17548	7.21489e-05	1	1.52587	down	1.80906e+07	1.82165e+07	2.08584e+07	1.35325e+07	1.99721e+07	1.94712e+07	1.83569e+07	3.54789e+07	6.33915e+07	4.17173e+07	3.87257e+07	3.42606e+07	3.51995e+07	4.14623e+07
Com_71_pos	Adenosine	Adenosine	C10 H13 N5 O4	267.097	2.674	268.104	cpd:C00212	map00230 Purine metabolism;map01100 Metabolic pathways	HMDB0000050	--	Nucleosides, nucleotides, and analogues	Purine nucleosides	-	--	--	--	Full match	Full match	Full match	Nucleosides, nucleotides, and analogues	Purine nucleosides	Not available	Purine nucleosides	0.60007	-0.736798	7.74126e-05	1	1.5035	down	2.31402e+09	1.9054e+09	2.54427e+09	2.48055e+09	2.89127e+09	2.64503e+09	2.46342e+09	4.36924e+09	4.66194e+09	3.5543e+09	4.49159e+09	4.1929e+09	3.36138e+09	4.10523e+09
Com_96_pos	5-OxoETE	5-OxoETE; (6E,8Z,11Z,14Z)-5-Oxoicosa-6,8,11,14-tetraenoic acid; 5-Oxoeicosatetraenoic acid; 5-Oxoicosatetraenoic acid	C20 H30 O3	318.217	7.943	319.224	cpd:C14732	map00590 Arachidonic acid metabolism	HMDB0010217	--	Lipids and lipid-like molecules	Fatty Acyls	Fatty acids and conjugates	--	--	--	Invalid mass	Invalid mass	No results	Lipids and lipid-like molecules	Fatty Acyls	Fatty acids and conjugates	Long-chain fatty acids	2.94205	1.55682	8.13945e-05	1	1.50027	up	1.97118e+09	2.68427e+09	3.71353e+09	2.35105e+09	2.22681e+09	1.66451e+09	2.43522e+09	7.22568e+08	6.73763e+08	5.9585e+08	6.62299e+08	1.38648e+09	9.2543e+08	8.27731e+08
Com_6446_pos	DPH	--	C15 H21 N5 O6	367.149	1.373	368.156	--	--	--	--	--	--	--	--	--	--	Full match	No results	No results					0.574658	-0.799225	9.85341e-05	1	1.49623	down	1.76879e+07	1.5498e+07	1.39956e+07	1.7898e+07	1.84495e+07	1.28428e+07	1.6062e+07	2.42705e+07	3.35261e+07	2.50584e+07	2.34049e+07	3.31846e+07	2.82586e+07	2.79505e+07
Com_290_pos	Valylproline	--	C10 H18 N2 O3	214.132	4.861	215.139	--	--	HMDB0029135	--	Organic acids and derivatives	Carboxylic acids and derivatives	Amino acids, peptides, and analogues	--	--	--	Full match	Full match	No results	Organic acids and derivatives	Carboxylic acids and derivatives	Amino acids, peptides, and analogues	Dipeptides	0.698097	-0.518501	0.000174243	1	1.48388	down	5.98577e+08	4.77968e+08	4.89528e+08	6.31369e+08	4.98794e+08	4.98415e+08	5.32442e+08	7.47179e+08	7.67255e+08	6.8416e+08	8.62625e+08	8.08169e+08	7.06839e+08	7.62705e+08
Com_1007_pos	Debromohymenialdisine	Debromohymenialdisine; (Z)-Debromohymenialdisine; DBH	C11 H11 N5 O2	245.09	4.67	246.097	cpd:C19897	--	--	--	--	--	--	--	--	--	Invalid mass	No results	No results	Organoheterocyclic compounds	Pyrroloazepines	Not available	Pyrroloazepines	10.284	3.36233	0.000179777	1	1.58703	up	7.80355e+07	2.33394e+08	1.00734e+08	2.66661e+08	7.76203e+07	8.75576e+07	1.40667e+08	1.28112e+07	1.40501e+07	1.31525e+07	1.2722e+07	1.58131e+07	1.35204e+07	1.36782e+07
Com_12368_pos	Royal jelly acid	--	C10 H18 O3	186.126	6	187.133	--	--	--	--	--	--	--	--	--	--	No results	No results	Full match	Organic acids and derivatives	Hydroxy acids and derivatives	Medium-chain hydroxy acids and derivatives	Medium-chain hydroxy acids and derivatives	0.27427	-1.86633	0.000181075	1	1.50034	down	2.87757e+06	1.74081e+06	1.46981e+06	1.52325e+06	1.95516e+06	2.24296e+06	1.96826e+06	7.03932e+06	5.75609e+06	6.72302e+06	1.40649e+07	5.06886e+06	4.40589e+06	7.17634e+06
Com_270_pos	Eicosapentaenoic acid	(5Z,8Z,11Z,14Z,17Z)-Icosapentaenoic acid; (5Z,8Z,11Z,14Z,17Z)-Eicosapentaenoic acid; Eicosapentaenoic acid; 5,8,11,14,17-Icosapentaenoic acid; (5Z,8Z,11Z,14Z,17Z)-Eicosapentaenoate	C20 H30 O2	308.235	7.967	309.242	cpd:C06428	map01040 Biosynthesis of unsaturated fatty acids	HMDB0001999	--	Lipids and lipid-like molecules	Fatty Acyls	Fatty acids and conjugates	--	--	--	Invalid mass	Invalid mass	No results	Lipids and lipid-like molecules	Fatty Acyls	Fatty acids and conjugates	Long-chain fatty acids	2.22871	1.15621	0.000184352	1	1.48359	up	8.33019e+08	7.72827e+08	1.02259e+09	1.05708e+09	7.13861e+08	6.25747e+08	8.3752e+08	3.00524e+08	4.83351e+08	2.6851e+08	5.16648e+08	3.70805e+08	3.14879e+08	3.75786e+08
Com_29553_pos	Homo-Gamma-Linolenic Acid (C20:3)	--	C20 H34 O2	306.256	9.549	307.263	--	--	--	--	--	--	--	--	--	--	No results	No results	Full match	Lipids and lipid-like molecules	Fatty Acyls	Fatty acids and conjugates	Long-chain fatty acids	1.92962	0.948315	0.000187056	1	1.47332	up	1.22913e+06	809949	1.06627e+06	949019	824971	796745	946013	398541	491588	606820	448474	625199	370935	490259
Com_655_pos	N6,N6,N6-Trimethyl-L-lysine	N6,N6,N6-Trimethyl-L-lysine	C9 H20 N2 O2	188.152	1.21	189.16	cpd:C03793	map00310 Lysine degradation	HMDB0001325	--	Organic acids and derivatives	Carboxylic acids and derivatives	Amino acids, peptides, and analogues	--	--	--	Full match	Full match	No results	Organic acids and derivatives	Carboxylic acids and derivatives	Amino acids, peptides, and analogues	L-alpha-amino acids	1.61218	0.689013	0.000187848	1	1.48048	up	2.93767e+08	3.16828e+08	3.64983e+08	4.05375e+08	3.07672e+08	3.49787e+08	3.39735e+08	2.14461e+08	2.23485e+08	1.8167e+08	1.69286e+08	2.64555e+08	2.10925e+08	2.1073e+08
Com_13084_pos	2-Isopropylmalate	alpha-Isopropylmalate; (2S)-2-Isopropylmalate; (2S)-2-Hydroxy-2-isopropylsuccinic acid; 2-Isopropylmalic acid; 3-Carboxy-3-hydroxy-4-methylpentanoate; 3-Carboxy-3-hydroxyisocaproate	C7 H12 O5	176.069	5.176	177.077	cpd:C02504	map00290 Valine, leucine and isoleucine biosynthesis;map00620 Pyruvate metabolism;map01100 Metabolic pathways;map01110 Biosynthesis of secondary metabolites;map01210 2-Oxocarboxylic acid metabolism;map01230 Biosynthesis of amino acids	HMDB0000402	--	Lipids and lipid-like molecules	Fatty Acyls	Fatty acids and conjugates	--	--	--	No results	No results	Full match	Lipids and lipid-like molecules	Fatty Acyls	Fatty acids and conjugates	Hydroxy fatty acids	3.58425	1.84167	0.000192523	1	1.4778	up	5.52031e+06	6.91782e+06	1.48637e+07	4.40212e+06	6.95687e+06	7.13425e+06	7.63251e+06	1.67329e+06	2.07875e+06	1.68446e+06	1.56686e+06	2.24208e+06	3.53129e+06	2.12946e+06
Com_30567_pos	lipoamide	Lipoamide; Thioctic acid amide	C8 H15 N O S2	205.059	1.766	188.055	cpd:C00248	--	HMDB0000962	LMFA08010006	Organoheterocyclic compounds	Dithiolanes	Lipoamides	Fatty Acyls [FA]	Fatty amides [FA08]	Primary amides [FA0801]	No results	No results	Full match	Organoheterocyclic compounds	Dithiolanes	Lipoamides	Lipoamides	2.229	1.1564	0.000239359	1	1.47159	up	455025	610804	995757	699241	800809	789331	725161	246573	358157	395087	289765	381627	280771	325330
Com_4552_pos	Emetine	Emetine	C29 H40 N2 O4	480.298	7.868	481.305	cpd:C09421	map01110 Biosynthesis of secondary metabolites	HMDB0251773	--	Alkaloids and derivatives	Emetine alkaloids	-	--	--	--	Full match	No results	No results	Alkaloids and derivatives	Emetine alkaloids	Not available	Emetine alkaloids	2.38427	1.25355	0.000239713	1	1.48666	up	4.27527e+07	3.39663e+07	3.70601e+07	3.69687e+07	4.49704e+07	2.55594e+07	3.68796e+07	2.3713e+07	1.65333e+07	1.15014e+07	1.79862e+07	1.2035e+07	1.10382e+07	1.54679e+07
Com_730_pos	Imidazoleacetic acid	Imidazole-4-acetate; Imidazoleacetic acid; 4-Imidazoleacetate	C5 H6 N2 O2	126.043	1.362	127.05	cpd:C02835	map00340 Histidine metabolism	HMDB0002024	--	Organoheterocyclic compounds	Azoles	Imidazoles	--	--	--	Full match	Full match	Full match	Organoheterocyclic compounds	Azoles	Imidazoles	Imidazolyl carboxylic acids and derivatives	3.43722	1.78124	0.000258197	1	1.5228	up	1.47083e+08	1.28243e+08	2.33169e+08	3.62243e+08	2.18973e+08	2.67754e+08	2.26244e+08	5.73682e+07	5.82866e+07	5.62154e+07	6.39704e+07	8.33301e+07	7.57599e+07	6.58218e+07
Com_690_pos	Nicotinic Acid	Nicotinate; Nicotinic acid; Niacin; 3-Pyridinecarboxylic acid	C6 H5 N O2	123.032	1.771	124.039	cpd:C00253	map00760 Nicotinate and nicotinamide metabolism;map01100 Metabolic pathways;map01110 Biosynthesis of secondary metabolites	HMDB0001488	--	Organoheterocyclic compounds	Pyridines and derivatives	Pyridinecarboxylic acids and derivatives	--	--	--	No results	No results	Full match	Organoheterocyclic compounds	Pyridines and derivatives	Pyridinecarboxylic acids and derivatives	Pyridinecarboxylic acids	2.76238	1.46591	0.000273287	1	1.46389	up	2.19182e+08	3.4548e+08	2.10102e+08	3.06422e+08	1.29654e+08	2.53821e+08	2.4411e+08	6.08613e+07	6.95175e+07	9.75319e+07	8.89268e+07	1.25225e+08	8.81544e+07	8.83695e+07
Com_12742_pos	Riboflavin	Riboflavin; Lactoflavin; 7,8-Dimethyl-10-ribitylisoalloxazine; Vitamin B2	C17 H20 N4 O6	376.139	5.415	377.145	cpd:C00255	map00740 Riboflavin metabolism;map01100 Metabolic pathways;map01110 Biosynthesis of secondary metabolites	HMDB0000244	--	Organoheterocyclic compounds	Pteridines and derivatives	Alloxazines and isoalloxazines	--	--	--	Full match	Full match	Full match	Organoheterocyclic compounds	Pteridines and derivatives	Alloxazines and isoalloxazines	Flavins	0.552825	-0.855104	0.000285817	1	1.52633	down	7.63941e+06	5.0018e+06	7.28338e+06	7.45532e+06	7.13297e+06	5.11908e+06	6.60533e+06	1.07952e+07	1.13584e+07	1.2987e+07	1.31278e+07	1.17762e+07	1.16452e+07	1.19483e+07
Com_11907_pos	Thymine	Thymine; 5-Methyluracil	C5 H6 N2 O2	126.043	4.846	127.051	cpd:C00178	map00240 Pyrimidine metabolism;map01100 Metabolic pathways	HMDB0000262	--	Organoheterocyclic compounds	Diazines	Pyrimidines and pyrimidine derivatives	--	--	--	Full match	Full match	Full match	Organoheterocyclic compounds	Diazines	Pyrimidines and pyrimidine derivatives	Hydroxypyrimidines	0.617659	-0.695118	0.000319824	1	1.44167	down	6.61737e+06	6.82275e+06	7.34296e+06	9.72053e+06	7.77952e+06	6.58739e+06	7.47842e+06	9.90484e+06	1.32195e+07	1.16515e+07	1.48809e+07	1.29334e+07	1.0056e+07	1.21077e+07
Com_120_pos	N-[2-chloro-6-(trifluoromethoxy)phenyl]-2,2-dimethylpropanamide	--	C12 H13 Cl F3 N O2	295.058	1.261	296.066	--	--	--	--	--	--	--	--	--	--	Full match	No results	No results					1.56284	0.644174	0.000338228	1	1.45639	up	2.37452e+09	1.75911e+09	2.18943e+09	2.33395e+09	2.34649e+09	2.33621e+09	2.22328e+09	1.5114e+09	1.21573e+09	1.61881e+09	1.12357e+09	1.68844e+09	1.37757e+09	1.42259e+09
Com_27604_pos	Adrenosterone	Adrenosterone	C19 H24 O3	300.172	9.012	301.179	cpd:C05285	--	HMDB0006772	LMST02020126	Lipids and lipid-like molecules	Steroids and steroid derivatives	Androstane steroids	Sterol Lipids [ST]	Steroids [ST02]	C19 steroids (androgens) and derivatives [ST0202]	No results	No results	Full match	Lipids and lipid-like molecules	Steroids and steroid derivatives	Androstane steroids	Androgens and derivatives	2.93171	1.55174	0.000359951	1	1.47926	up	896117	1.54424e+06	2.47405e+06	2.31367e+06	1.36789e+06	1.67512e+06	1.71185e+06	729139	673186	457057	629071	443112	571878	583907
Com_13264_pos	Cannabidiolic acid	Cannabidiolic acid; Cannabidiolate	C22 H30 O4	358.214	6.434	359.221	cpd:C10784	--	HMDB0249587	LMPK13120003	Benzenoids	Benzene and substituted derivatives	Benzoic acids and derivatives	Polyketides [PK]	Aromatic polyketides [PK13]	Other aromatic polyketides [PK1312]	Full match	Full match	No results	Benzenoids	Benzene and substituted derivatives	Benzoic acids and derivatives	Hydroxybenzoic acid derivatives	4.04194	2.01505	0.000390659	1	1.47149	up	7.82072e+06	3.62259e+06	9.62511e+06	1.4298e+07	4.95799e+06	6.90429e+06	7.87145e+06	2.67681e+06	1.63625e+06	2.14163e+06	2.41015e+06	1.39341e+06	1.42642e+06	1.94744e+06
Com_89_pos	DL-Arginine	Amino acid(Arg-); Arginine; 2-Amino-5-guanidinovaleric acid	C6 H14 N4 O2	174.112	1.296	175.119	cpd:C02385	--	HMDB0251511	--	Organic acids and derivatives	Carboxylic acids and derivatives	Amino acids, peptides, and analogues	--	--	--	Full match	Full match	Full match	Organic acids and derivatives	Carboxylic acids and derivatives	Amino acids, peptides, and analogues	Arginine and derivatives	0.60835	-0.717027	0.00041456	0.972222	1.46226	down	1.96762e+09	2.10099e+09	1.80333e+09	2.24896e+09	1.90009e+09	1.65781e+09	1.94647e+09	3.31191e+09	3.59583e+09	2.24344e+09	3.70726e+09	3.21965e+09	3.11945e+09	3.19959e+09
Com_3486_pos	α-Ergocryptine	alpha-Ergocryptine	C32 H41 N5 O5	287.653	5.105	288.661	cpd:C07545	--	--	--	--	--	--	--	--	--	Invalid mass	No results	No results	Alkaloids and derivatives	Ergoline and derivatives	Lysergic acids and derivatives	Lysergamides	0.450974	-1.14888	0.000566886	1	1.44406	down	2.30584e+07	2.09196e+07	1.43891e+07	1.49053e+07	3.32736e+07	1.67013e+07	2.05412e+07	4.75582e+07	4.55792e+07	4.49237e+07	6.21612e+07	3.80255e+07	3.50433e+07	4.55485e+07
Com_2139_pos	S-Adenosylmethionine	S-Adenosyl-L-methionine; S-Adenosylmethionine; AdoMet; SAM	C15 H22 N6 O5 S	398.137	1.298	399.144	cpd:C00019	map00261 Monobactam biosynthesis;map00270 Cysteine and methionine metabolism;map00330 Arginine and proline metabolism;map01100 Metabolic pathways;map01110 Biosynthesis of secondary metabolites;map01130 Biosynthesis of antibiotics;map01230 Biosynthesis of amino acids;map04122 Sulfur relay system	HMDB0001185	--	Nucleosides, nucleotides, and analogues	5'-deoxyribonucleosides	5'-deoxy-5'-thionucleosides	--	--	--	Full match	Full match	Full match	Nucleosides, nucleotides, and analogues	5'-deoxyribonucleosides	5'-deoxy-5'-thionucleosides	5'-deoxy-5'-thionucleosides	1.67539	0.744493	0.000588448	1	1.40829	up	6.80827e+07	1.05361e+08	1.07652e+08	9.02105e+07	8.59346e+07	7.55866e+07	8.88046e+07	5.12145e+07	5.82534e+07	3.74174e+07	5.18133e+07	6.276e+07	5.65742e+07	5.30055e+07
Com_6246_pos	5-Hydroxyindole-3-acetic acid	5-Hydroxyindoleacetate	C10 H9 N O3	191.058	4.766	192.066	cpd:C05635	map00380 Tryptophan metabolism;map01100 Metabolic pathways	HMDB0000763	--	Organoheterocyclic compounds	Indoles and derivatives	Indolyl carboxylic acids and derivatives	--	--	--	No results	No results	Full match	Organoheterocyclic compounds	Indoles and derivatives	Indolyl carboxylic acids and derivatives	Indole-3-acetic acid derivatives	3.10034	1.63243	0.000666495	1	1.48394	up	2.5026e+07	2.96355e+07	3.40816e+07	3.83763e+07	2.70648e+07	2.47328e+07	2.98195e+07	1.71122e+07	9.25779e+06	9.07087e+06	8.54409e+06	9.55551e+06	4.16841e+06	9.61814e+06
Com_12605_pos	Adenylocuccinic Acid	N6-(1,2-Dicarboxyethyl)-AMP; N6-(1,2-Dicarboxyethyl)AMP; Adenylosuccinate; Adenylosuccinic acid	C14 H18 N5 O11 P	463.074	3.987	464.082	cpd:C03794	map00230 Purine metabolism;map00250 Alanine, aspartate and glutamate metabolism;map01100 Metabolic pathways	--	--	--	--	--	--	--	--	No results	No results	Full match	Nucleosides, nucleotides, and analogues	Purine nucleotides	Purine ribonucleotides	Purine ribonucleoside monophosphates	2.76443	1.46698	0.000667616	1	1.40957	up	7.3451e+06	7.74339e+06	1.23453e+07	1.54947e+07	6.83307e+06	1.11577e+07	1.01532e+07	2.21885e+06	3.87775e+06	4.84139e+06	2.02887e+06	4.03701e+06	5.03298e+06	3.67281e+06
Com_169_pos	Erythrono-1,4-lactone	--	C4 H6 O4	118.028	2.68	119.035	--	--	HMDB0000349	--	Organoheterocyclic compounds	Lactones	Gamma butyrolactones	--	--	--	No results	Invalid mass	No results	Organoheterocyclic compounds	Lactones	Gamma butyrolactones	Gamma butyrolactones	0.574366	-0.799957	0.000675824	1	1.40246	down	9.12791e+08	8.9736e+08	5.96124e+08	7.93538e+08	1.02213e+09	7.66329e+08	8.31378e+08	1.37634e+09	1.57629e+09	1.08132e+09	1.75119e+09	1.7367e+09	1.16299e+09	1.44747e+09
Com_6234_pos	NMK	--	C15 H29 N5 O5 S	373.175	5.036	374.182	--	--	--	--	--	--	--	--	--	--	Invalid mass	No results	No results					0.616983	-0.696697	0.000726448	1	1.40783	down	1.68383e+07	2.13181e+07	1.97447e+07	1.29862e+07	2.09277e+07	1.5857e+07	1.79453e+07	2.94523e+07	3.01798e+07	2.78369e+07	3.4022e+07	2.19205e+07	3.11022e+07	2.90856e+07
Com_227_pos	Leucylproline	--	C11 H20 N2 O3	228.147	5.236	229.155	--	--	HMDB0011175	--	Organic acids and derivatives	Carboxylic acids and derivatives	Amino acids, peptides, and analogues	--	--	--	Full match	Full match	Full match	Organic acids and derivatives	Carboxylic acids and derivatives	Amino acids, peptides, and analogues	Dipeptides	0.513503	-0.961556	0.000795685	1	1.44217	down	7.52041e+08	4.76974e+08	3.63691e+08	5.2928e+08	4.51854e+08	3.50228e+08	4.87345e+08	8.13517e+08	9.08345e+08	1.02206e+09	1.18272e+09	9.7431e+08	7.9341e+08	9.4906e+08
Com_32_pos	Choline	Choline; Bilineurine	C5 H13 N O	103.1	1.288	104.107	cpd:C00114	map00260 Glycine, serine and threonine metabolism;map00564 Glycerophospholipid metabolism;map01100 Metabolic pathways;map02010 ABC transporters	HMDB0000097	--	Organic nitrogen compounds	Organonitrogen compounds	Quaternary ammonium salts	--	--	--	Full match	Full match	No results	Organic nitrogen compounds	Organonitrogen compounds	Quaternary ammonium salts	Cholines	1.41707	0.502906	0.000799993	1	1.42614	up	8.59117e+09	9.28813e+09	1.00175e+10	1.03222e+10	8.26146e+09	8.96202e+09	9.24042e+09	7.07998e+09	6.74256e+09	4.99757e+09	6.22367e+09	7.59145e+09	6.48965e+09	6.52081e+09
Com_2057_pos	7-(2-aminophenyl)heptanoic acid	--	C13 H19 N O2	243.122	1.144	244.129	--	--	--	--	--	--	--	--	--	--	Invalid mass	No results	No results					0.611593	-0.709356	0.00088898	1	1.43341	down	5.43414e+07	5.29713e+07	5.04281e+07	4.51411e+07	5.51315e+07	4.21969e+07	5.0035e+07	6.21011e+07	9.31319e+07	8.13115e+07	6.59429e+07	8.45464e+07	1.03832e+08	8.1811e+07
Com_1103_pos	PC (2:0/16:2)	--	C26 H48 N O8 P	533.311	7.22	534.319	--	--	--	--	--	--	--	--	--	--	No results	Full match	No results	Lipids and lipid-like molecules	Glycerophospholipids	Glycerophosphocholines	Phosphocholines	0.0434049	-4.526	0.000925166	1	1.4767	down	6.13671e+06	2.94194e+06	2.52416e+06	2.52908e+06	2.46704e+06	2.1279e+06	3.12114e+06	7.5409e+07	5.40662e+07	4.47029e+07	2.18726e+08	3.03918e+07	8.1491e+06	7.19075e+07
Com_427_pos	NPK	--	C15 H27 N5 O5	339.191	4.875	340.198	--	--	--	--	--	--	--	--	--	--	Invalid mass	No results	No results					1.44793	0.533996	0.000926325	1	1.41249	up	5.04822e+08	5.93598e+08	6.40002e+08	5.44808e+08	5.23695e+08	4.90614e+08	5.4959e+08	4.24237e+08	3.55433e+08	3.45479e+08	2.93932e+08	4.42366e+08	4.15963e+08	3.79568e+08
Com_7994_pos	YMK	--	C20 H32 N4 O5 S	422.199	5.53	423.207	--	--	--	--	--	--	--	--	--	--	Invalid mass	No results	No results					0.741719	-0.431055	0.000929719	1	1.41893	down	1.56047e+07	1.62816e+07	1.70403e+07	1.61535e+07	1.50306e+07	1.36988e+07	1.56349e+07	2.2026e+07	2.60032e+07	1.85708e+07	1.89051e+07	2.03623e+07	2.06082e+07	2.10793e+07
Com_7204_pos	Strophanthidin	Strophanthidin; Corchoside A aglycon	C23 H32 O6	404.219	6.487	405.227	cpd:C19988	--	HMDB0258516	LMST01120005	Lipids and lipid-like molecules	Steroids and steroid derivatives	Steroid lactones	Sterol Lipids [ST]	Sterols [ST01]	Cardanolides and derivatives [ST0112]	No results	Full match	Full match	Lipids and lipid-like molecules	Steroids and steroid derivatives	Steroid lactones	Cardenolides and derivatives	2.90927	1.54066	0.000978696	0.972222	1.39907	up	2.7125e+07	1.72057e+07	1.67039e+07	1.00866e+07	1.55849e+07	1.2863e+07	1.65948e+07	4.592e+06	5.56237e+06	4.14135e+06	4.32868e+06	1.24332e+07	3.16712e+06	5.70411e+06
Com_4350_pos	N-Acetylsphingosine	--	C20 H39 N O3	363.277	6.676	364.284	--	--	HMDB0247781	LMSP02010014	Lipids and lipid-like molecules	Sphingolipids	Ceramides	Sphingolipids [SP]	Ceramides [SP02]	N-acylsphingosines (ceramides) [SP0201]	Invalid mass	No results	No results	Lipids and lipid-like molecules	Sphingolipids	Ceramides	Ceramides	4.84801	2.27739	0.00126187	0.972222	1.3743	up	2.14097e+07	1.1708e+07	1.87765e+07	5.6478e+07	1.61763e+07	1.55638e+07	2.3352e+07	3.64202e+06	1.27359e+07	3.5614e+06	1.38467e+06	3.43769e+06	4.13935e+06	4.81684e+06
Com_5979_pos	PLH	--	C17 H27 N5 O4	365.204	4.763	366.211	--	--	--	--	--	--	--	--	--	--	Invalid mass	No results	No results					2.42099	1.2756	0.00126687	1	1.39654	up	1.74979e+07	1.73386e+07	4.10757e+07	1.78804e+07	1.53594e+07	1.65505e+07	2.09504e+07	8.43035e+06	1.12131e+07	1.09679e+07	7.13945e+06	6.79357e+06	7.37769e+06	8.65366e+06
Com_2736_pos	Enrofloxacin	--	C19 H22 F N3 O3	682.297	4.991	342.156	--	--	HMDB0029861	--	Organoheterocyclic compounds	Quinolines and derivatives	Quinoline carboxylic acids	--	--	--	Invalid mass	No results	No results	Organoheterocyclic compounds	Quinolines and derivatives	Quinoline carboxylic acids	Quinoline carboxylic acids	1.94288	0.958197	0.00139668	1	1.41453	up	5.64164e+07	7.09099e+07	6.89859e+07	9.15519e+07	6.7376e+07	6.39582e+07	6.98664e+07	4.0399e+07	3.65371e+07	3.21645e+07	1.97999e+07	4.77599e+07	3.9101e+07	3.59602e+07
Com_3985_pos	α-Pinene-2-oxide	alpha-Pinene-oxide	C10 H16 O	152.12	8.613	153.127	cpd:C02759	--	--	--	--	--	--	--	--	--	No results	Full match	No results	Lipids and lipid-like molecules	Prenol lipids	Monoterpenoids	Bicyclic monoterpenoids	1.81234	0.857853	0.00153062	1	1.42467	up	4.78863e+07	5.08012e+07	4.12717e+07	4.81984e+07	3.84452e+07	4.02307e+07	4.44722e+07	1.86288e+07	3.44826e+07	1.96839e+07	2.11435e+07	3.28326e+07	2.04601e+07	2.45386e+07
Com_29085_pos	N-P-Coumaroyl Spermidine	--	C16 H25 N3 O2	291.196	9.322	292.204	--	--	--	--	--	--	--	--	--	--	No results	No results	Full match	Phenylpropanoids and polyketides	Cinnamic acids and derivatives	Hydroxycinnamic acids and derivatives	Coumaric acids and derivatives	0.323619	-1.62763	0.0017785	1	1.46556	down	228515	294828	244776	254669	267169	243467	255571	538176	506407	1.00271e+06	1.50607e+06	651459	533537	789728
Com_435_pos	Diaminopimelic acid	--	C7 H14 N2 O4	173.069	1.364	191.102	--	--	HMDB0001370	--	Organic acids and derivatives	Carboxylic acids and derivatives	Amino acids, peptides, and analogues	--	--	--	Invalid mass	Invalid mass	No match	Organic acids and derivatives	Carboxylic acids and derivatives	Amino acids, peptides, and analogues	Alpha amino acids	2.28527	1.19236	0.00183478	1	1.35423	up	4.19922e+08	2.99113e+08	6.57068e+08	6.41939e+08	3.90715e+08	5.28297e+08	4.89509e+08	2.83781e+08	1.46369e+08	2.09419e+08	1.14495e+08	2.89612e+08	2.41536e+08	2.14202e+08
Com_580_pos	13-Hpotre(R)	--	C18 H30 O4	310.214	7.991	311.221	--	--	--	--	--	--	--	--	--	--	No results	No results	Full match					0.123422	-3.01832	0.00190383	0.972222	1.40206	down	2.91802e+07	1.76947e+07	1.07367e+07	2.31211e+07	2.25002e+07	1.28649e+07	1.93496e+07	2.88387e+07	4.20675e+08	1.50247e+08	1.1306e+08	1.22926e+08	1.04906e+08	1.56776e+08
Com_1210_pos	L-Dopa	3,4-Dihydroxy-L-phenylalanine; L-Dopa; 3-Hydroxy-L-tyrosine; L-beta-(3,4-Dihydroxyphenyl)alanine; Levodopa; Dihydroxy-L-phenylalanine	C9 H11 N O4	197.069	1.827	198.076	cpd:C00355	map00350 Tyrosine metabolism;map01100 Metabolic pathways;map01110 Biosynthesis of secondary metabolites	HMDB0000181	--	Organic acids and derivatives	Carboxylic acids and derivatives	Amino acids, peptides, and analogues	--	--	--	Full match	Full match	Full match	Organic acids and derivatives	Carboxylic acids and derivatives	Amino acids, peptides, and analogues	Tyrosine and derivatives	3.25442	1.7024	0.00195	1	1.41382	up	1.15193e+08	1.38997e+08	2.26078e+08	1.85334e+08	1.37466e+08	1.50721e+08	1.58965e+08	2.78348e+07	6.47337e+07	6.24913e+07	1.62394e+07	6.85993e+07	5.3176e+07	4.88458e+07
Com_1287_pos	Alanyltyrosine	--	C12 H16 N2 O4	252.111	3.923	253.118	--	--	HMDB0028699	--	Organic acids and derivatives	Carboxylic acids and derivatives	Amino acids, peptides, and analogues	--	--	--	Full match	Full match	No results	Organic acids and derivatives	Carboxylic acids and derivatives	Amino acids, peptides, and analogues	Peptides	1.52488	0.608697	0.00210284	1	1.33129	up	1.24903e+08	1.57556e+08	2.07084e+08	1.285e+08	1.42539e+08	1.48689e+08	1.51545e+08	9.48678e+07	9.02322e+07	1.0077e+08	7.56871e+07	1.11647e+08	1.23087e+08	9.93817e+07
Com_28127_pos	6-Methoxy-2-naphthoic acid	--	C12 H10 O3	202.062	1.153	203.07	--	--	--	--	--	--	--	--	--	--	No results	No results	Full match	Benzenoids	Naphthalenes	Naphthalenecarboxylic acids and derivatives	Naphthalenecarboxylic acids	1.70798	0.772293	0.00219913	0.972222	1.33789	up	1.80505e+06	1.00075e+06	1.3149e+06	1.27919e+06	910069	1.16557e+06	1.24592e+06	623521	772607	551893	925594	857185	646025	729471
Com_369_pos	11(Z),14(Z),17(Z)-Eicosatrienoic acid	Icosatrienoic acid; Eicosatrienoic acid; ETA; 11,14,17-Icosatrienoic acid; (11Z,14Z,17Z)-Icosa-11,14,17-trienoic acid; 11,14,17-Eicosatrienoic acid; (11Z,14Z,17Z)-Eicosa-11,14,17-trienoic acid	C20 H34 O2	306.256	8.511	307.263	cpd:C16522	map01040 Biosynthesis of unsaturated fatty acids	--	--	--	--	--	--	--	--	Full match	Full match	Full match	Lipids and lipid-like molecules	Fatty Acyls	Fatty acids and conjugates	Long-chain fatty acids	2.23632	1.16113	0.00223784	1	1.44862	up	6.26498e+08	5.93896e+08	6.95437e+08	5.85237e+08	6.04225e+08	5.70599e+08	6.12649e+08	1.65138e+08	3.40737e+08	2.12622e+08	2.24359e+08	4.75491e+08	2.25373e+08	2.73954e+08
Com_241_pos	Indole	Indole; 2,3-Benzopyrrole	C8 H7 N	117.058	5.249	118.065	cpd:C00463	map00380 Tryptophan metabolism;map00400 Phenylalanine, tyrosine and tryptophan biosynthesis;map01100 Metabolic pathways;map01110 Biosynthesis of secondary metabolites	HMDB0000738	--	Organoheterocyclic compounds	Indoles and derivatives	Indoles	--	--	--	Full match	Full match	No results	Organoheterocyclic compounds	Indoles and derivatives	Indoles	Indoles	0.77494	-0.367843	0.00224313	0.972222	1.3294	down	8.40043e+08	7.38299e+08	7.34353e+08	8.74558e+08	7.54918e+08	6.81783e+08	7.70659e+08	8.88777e+08	1.09557e+09	8.5071e+08	1.11452e+09	1.07774e+09	9.39529e+08	9.94476e+08
Com_7114_pos	Methyl dihydrojasmonate	--	C13 H22 O3	226.157	7.568	227.164	--	--	HMDB0031740	--	Lipids and lipid-like molecules	Fatty Acyls	Lineolic acids and derivatives	--	--	--	Full match	No results	No results	Lipids and lipid-like molecules	Fatty Acyls	Lineolic acids and derivatives	Jasmonic acids	0.4659	-1.10191	0.00243292	1	1.34471	down	1.27883e+07	1.06922e+07	1.27602e+07	7.91766e+06	8.16051e+06	8.47499e+06	1.01323e+07	1.50431e+07	2.44317e+07	1.44236e+07	2.93771e+07	3.14706e+07	1.57407e+07	2.17478e+07
Com_1657_pos	Punicic Acid	Punicic acid; cis-9,trans-11,cis-13-Octadecatrienoic acid; Trichosanic acid	C18 H30 O2	278.224	7.43	279.231	cpd:C08364	--	HMDB0030963	LMFA01030146	Lipids and lipid-like molecules	Fatty Acyls	Lineolic acids and derivatives	Fatty Acyls [FA]	Fatty Acids and Conjugates [FA01]	Unsaturated fatty acids [FA0103]	No results	No results	Full match	Lipids and lipid-like molecules	Fatty Acyls	Lineolic acids and derivatives	Lineolic acids and derivatives	2.91969	1.54581	0.00245995	0.972222	1.31625	up	8.44815e+07	5.66108e+07	1.02487e+08	1.53547e+08	4.86617e+07	5.30311e+07	8.31364e+07	1.89921e+07	3.91817e+07	1.54697e+07	1.77867e+07	5.23524e+07	2.70638e+07	2.84744e+07
Com_2364_pos	Trehalose	alpha,alpha-Trehalose; alpha,alpha'-Trehalose; Trehalose	C12 H22 O11	342.116	1.325	343.121	cpd:C01083	map00500 Starch and sucrose metabolism;map01100 Metabolic pathways;map01110 Biosynthesis of secondary metabolites;map02010 ABC transporters	HMDB0000975	--	Organic oxygen compounds	Organooxygen compounds	Carbohydrates and carbohydrate conjugates	--	--	--	No results	No results	Full match	Organic oxygen compounds	Organooxygen compounds	Carbohydrates and carbohydrate conjugates	O-glycosyl compounds	4.24804	2.0868	0.00246109	0.972222	1.37173	up	1.82591e+07	4.11702e+07	1.07408e+08	4.56091e+07	2.11049e+07	4.81031e+07	4.69424e+07	1.10841e+07	9.55984e+06	1.14575e+07	8.15993e+06	1.84692e+07	7.57177e+06	1.10504e+07
Com_1526_pos	5-Hydroxytryptophan	5-Hydroxytryptophan; 5-HTP	C11 H12 N2 O3	220.085	3.708	221.092	cpd:C01017	--	HMDB0000472	--	Organoheterocyclic compounds	Indoles and derivatives	Tryptamines and derivatives	--	--	--	No results	No results	Full match	Organoheterocyclic compounds	Indoles and derivatives	Tryptamines and derivatives	Serotonins	0.226796	-2.14053	0.00261513	1	1.44311	down	1.89091e+07	1.90877e+07	2.20235e+07	1.67813e+07	1.86453e+07	1.75876e+07	1.88391e+07	2.87726e+07	8.76164e+07	1.23768e+08	1.4766e+08	5.86153e+07	5.19654e+07	8.30663e+07
Com_6266_pos	1-Phenyl-3-methyl-5-pyrazolone	--	C10 H10 N2 O	174.079	3.713	175.087	--	--	HMDB0251697	--	Organoheterocyclic compounds	Azolines	Pyrazolines	--	--	--	Full match	No results	No results					0.342241	-1.54692	0.0027474	1	1.41297	down	6.50438e+06	6.65501e+06	8.38e+06	5.72588e+06	6.1761e+06	7.175e+06	6.7694e+06	8.6853e+06	2.12034e+07	3.25995e+07	2.5878e+07	1.49952e+07	1.53164e+07	1.97796e+07
Com_1357_pos	Stearamide	Octadecanamide; Stearamide; Stearic acid amide	C18 H37 N O	283.287	10.27	284.295	cpd:C13846	--	HMDB0034146	LMFA08010003	Organic acids and derivatives	Carboximidic acids and derivatives	Carboximidic acids	Fatty Acyls [FA]	Fatty amides [FA08]	Primary amides [FA0801]	Full match	Full match	No results	Organic acids and derivatives	Carboximidic acids and derivatives	Carboximidic acids	Carboximidic acids	3.33466	1.73754	0.00280259	0.972222	1.32815	up	5.40569e+07	1.71451e+08	6.57612e+07	1.28492e+08	8.53603e+07	9.32755e+07	9.97328e+07	1.98801e+07	4.87045e+07	2.10539e+07	1.70323e+07	6.14531e+07	1.13237e+07	2.99079e+07
Com_12889_pos	RNH	--	C16 H27 N9 O5	212.607	1.116	213.614	--	--	--	--	--	--	--	--	--	--	Invalid mass	No results	No results					0.679558	-0.557332	0.0028424	0.972222	1.318	down	9.98178e+06	8.90679e+06	6.52806e+06	7.80483e+06	8.26109e+06	5.96814e+06	7.90845e+06	1.10229e+07	1.19258e+07	1.09399e+07	9.26463e+06	1.39999e+07	1.26727e+07	1.16376e+07
Com_23750_pos	Ip7G	--	C16 H23 N5 O5	365.171	5.437	366.178	--	--	--	--	--	--	--	--	--	--	No results	No results	Full match					0.37084	-1.43113	0.00289124	1	1.4288	down	921025	733129	813998	861375	799239	742031	811800	1.22791e+06	1.83922e+06	1.44077e+06	1.88767e+06	2.93783e+06	3.80111e+06	2.18908e+06
Com_339_pos	Adenosine 5'-monophosphate	AMP; Adenosine 5'-monophosphate; Adenylic acid; Adenylate; 5'-AMP; 5'-Adenylic acid; 5'-Adenosine monophosphate; Adenosine 5'-phosphate	C10 H14 N5 O7 P	347.063	1.6	348.07	cpd:C00020	map00230 Purine metabolism;map01100 Metabolic pathways;map01110 Biosynthesis of secondary metabolites;map01130 Biosynthesis of antibiotics	HMDB0000045	--	Nucleosides, nucleotides, and analogues	Purine nucleotides	Purine ribonucleotides	--	--	--	Full match	Full match	Full match	Nucleosides, nucleotides, and analogues	Purine nucleotides	Purine ribonucleotides	Purine ribonucleoside monophosphates	2.13298	1.09287	0.00318408	0.972222	1.34604	up	6.30284e+08	6.86777e+08	8.54471e+08	5.84347e+08	4.41751e+08	6.93952e+08	6.48597e+08	2.43103e+08	2.64259e+08	2.9806e+08	1.47768e+08	4.93992e+08	3.77302e+08	3.04081e+08
Com_23024_pos	1-benzyl-3-butyl-4-hydroxy-6-phenylpyridin-2(1H)-one	--	C22 H23 N O2	158.072	6.291	334.177	--	--	--	--	--	--	--	--	--	--	Invalid mass	No results	No results					2.69279	1.4291	0.0032236	1	1.38783	up	4.09146e+06	3.11373e+06	3.32141e+06	2.3913e+06	3.11392e+06	3.50831e+06	3.25669e+06	1.22963e+06	1.95388e+06	416203	930597	1.207e+06	1.51914e+06	1.20941e+06
Com_13317_pos	5-(2-tetrahydro-1H-pyrrol-1-ylethyl)-1,3,5-triazinane-2-thione	--	C9 H18 N4 S	214.121	5.478	215.129	--	--	--	--	--	--	--	--	--	--	Invalid mass	No results	No results					0.473278	-1.07924	0.00341861	0.916667	1.30319	down	2.68119e+06	3.31072e+06	2.30183e+06	3.46271e+06	7.15955e+06	3.4578e+06	3.72897e+06	1.1677e+07	6.98807e+06	7.46048e+06	6.49821e+06	9.66878e+06	4.98157e+06	7.87902e+06
Com_3560_pos	Cytidine 5'-monophosphate (hydrate)	CMP; Cytidine-5'-monophosphate; Cytidylic acid	C9 H14 N3 O8 P	323.051	1.386	324.059	cpd:C00055	map00240 Pyrimidine metabolism;map01100 Metabolic pathways	--	--	--	--	--	--	--	--	Full match	Full match	Full match	Nucleosides, nucleotides, and analogues	Pyrimidine nucleotides	Pyrimidine ribonucleotides	Pyrimidine ribonucleoside monophosphates	1.89407	0.921489	0.00350027	0.944444	1.39344	up	4.87423e+07	5.58637e+07	6.01913e+07	5.52998e+07	4.96031e+07	6.08159e+07	5.5086e+07	1.89027e+07	2.57721e+07	2.38518e+07	2.51002e+07	5.21439e+07	2.87301e+07	2.90834e+07
Com_10575_pos	GNH	--	C12 H18 N6 O5	326.131	4.759	327.138	--	--	--	--	--	--	--	--	--	--	Invalid mass	No results	No results					1.89601	0.922966	0.00357594	1	1.39473	up	1.6293e+07	1.78611e+07	1.48399e+07	1.6047e+07	1.39116e+07	1.71162e+07	1.60115e+07	1.24684e+07	5.88174e+06	8.27144e+06	4.98566e+06	9.45391e+06	9.60775e+06	8.44482e+06
Com_3033_pos	5'-Deoxy-5'-(Methylthio)Adenosine	5'-Methylthioadenosine; Methylthioadenosine; S-Methyl-5'-thioadenosine; 5-Methylthioadenosine; 5'-Deoxy-5'-(methylthio)adenosine; Thiomethyladenosine; MTA	C11 H15 N5 O3 S	297.09	5.216	298.097	cpd:C00170	map00270 Cysteine and methionine metabolism;map01100 Metabolic pathways	HMDB0001173	--	Nucleosides, nucleotides, and analogues	5'-deoxyribonucleosides	5'-deoxy-5'-thionucleosides	--	--	--	No results	No results	Full match	Nucleosides, nucleotides, and analogues	5'-deoxyribonucleosides	5'-deoxy-5'-thionucleosides	5'-deoxy-5'-thionucleosides	5.05901	2.33885	0.00371878	1	1.3714	up	1.54885e+07	1.23315e+07	3.02524e+07	8.14693e+07	1.86781e+07	1.36536e+07	2.86456e+07	4.65594e+06	6.32435e+06	5.54973e+06	6.40466e+06	3.74764e+06	7.29144e+06	5.66229e+06
Com_6688_pos	O-Phospho-L-serine	O-Phospho-L-serine; L-O-Phosphoserine; 3-Phosphoserine; Dexfosfoserine	C3 H8 N O6 P	185.009	1.276	223.972	cpd:C01005	map00260 Glycine, serine and threonine metabolism;map00270 Cysteine and methionine metabolism;map00680 Methane metabolism;map00970 Aminoacyl-tRNA biosynthesis;map01100 Metabolic pathways;map01130 Biosynthesis of antibiotics;map01200 Carbon metabolism;map01230 Biosynthesis of amino acids	HMDB0001721	--	Organic acids and derivatives	Carboxylic acids and derivatives	Amino acids, peptides, and analogues	--	--	--	No results	No results	Full match	Organic acids and derivatives	Carboxylic acids and derivatives	Amino acids, peptides, and analogues	L-alpha-amino acids	1.28495	0.361712	0.00378559	0.944444	1.29909	up	2.94285e+07	2.71233e+07	3.21972e+07	3.40733e+07	2.72138e+07	2.99977e+07	3.00056e+07	2.00442e+07	2.89292e+07	2.41759e+07	2.05648e+07	2.3737e+07	2.26584e+07	2.33516e+07
Com_15134_pos	PQH	--	C16 H24 N6 O5	171.114	4.719	172.121	--	--	--	--	--	--	--	--	--	--	Invalid mass	No results	No results					2.4289	1.2803	0.00382338	1	1.37978	up	9.72608e+06	9.77358e+06	1.15573e+07	9.35155e+06	7.21189e+06	9.46726e+06	9.5146e+06	5.9347e+06	1.89523e+06	2.73454e+06	2.31051e+06	5.51144e+06	5.11711e+06	3.91726e+06
Com_2559_pos	KNK	--	C16 H32 N6 O5	388.243	4.933	389.25	--	--	--	--	--	--	--	--	--	--	Full match	No results	No results					1.70006	0.765588	0.00387014	0.972222	1.31363	up	6.48849e+07	8.81614e+07	7.06949e+07	6.89466e+07	8.16096e+07	5.39581e+07	7.13759e+07	4.69045e+07	4.03414e+07	3.39855e+07	2.69796e+07	6.41035e+07	3.95914e+07	4.19843e+07
Com_11005_pos	N-(5-acetamidopentyl)acetamide	--	C9 H18 N2 O2	208.119	2.639	209.126	--	--	--	--	--	--	--	--	--	--	Invalid mass	No results	No results					1.71801	0.780739	0.00387272	1	1.32239	up	1.5572e+07	9.32289e+06	9.13001e+06	8.03037e+06	7.21089e+06	8.0313e+06	9.54957e+06	7.03164e+06	4.69527e+06	5.89867e+06	5.01326e+06	4.80431e+06	5.90789e+06	5.55851e+06
Com_2420_pos	VNK	--	C15 H29 N5 O5	359.216	1.37	360.224	--	--	--	--	--	--	--	--	--	--	Full match	No results	No results					0.707116	-0.499981	0.00400618	0.944444	1.27806	down	5.90634e+07	6.85194e+07	4.98784e+07	4.65294e+07	6.35692e+07	4.72802e+07	5.58067e+07	7.02636e+07	8.17887e+07	7.64943e+07	6.14557e+07	9.63888e+07	8.71379e+07	7.89215e+07
Com_1971_pos	1-Caffeoylquinic Acid	--	C16 H18 O9	354.096	6.81	355.103	--	--	HMDB0304633	--	Organic oxygen compounds	Organooxygen compounds	Alcohols and polyols	--	--	--	No results	No results	Full match	Organic oxygen compounds	Organooxygen compounds	Alcohols and polyols	Quinic acids and derivatives	6.43579	2.68612	0.00411431	0.972222	1.28227	up	2.34811e+07	6.68067e+07	1.10977e+08	1.27077e+08	2.07794e+07	8.89604e+07	7.30135e+07	1.64422e+07	1.86741e+06	2.18136e+07	6.09669e+06	2.96164e+06	1.88879e+07	1.13449e+07
Com_8876_pos	RKK	--	C18 H38 N8 O4	430.301	1.034	431.309	--	--	--	--	--	--	--	--	--	--	Full match	No results	No results					0.533299	-0.906983	0.00418276	0.944444	1.28089	down	1.2666e+07	7.32705e+06	1.14953e+07	5.40526e+06	8.88829e+06	8.10732e+06	8.98154e+06	2.0357e+07	1.37687e+07	2.14333e+07	9.97162e+06	1.78686e+07	1.76496e+07	1.68415e+07
Com_3496_pos	2,6-Di-tert-butyl-1,4-benzoquinone	--	C14 H20 O2	110.073	8.613	111.081	--	--	HMDB0013817	--	Lipids and lipid-like molecules	Prenol lipids	Monoterpenoids	--	--	--	Invalid mass	Invalid mass	No results	Lipids and lipid-like molecules	Prenol lipids	Monoterpenoids	Monocyclic monoterpenoids	1.89369	0.921202	0.00423228	1	1.32263	up	4.62946e+07	5.05261e+07	4.93826e+07	7.01187e+07	4.5286e+07	4.16667e+07	5.05458e+07	1.56099e+07	3.83909e+07	1.88545e+07	2.4366e+07	3.81707e+07	2.4758e+07	2.66917e+07
Com_456_pos	1,4-dihydroxyheptadec-16-en-2-yl acetate	--	C19 H36 O4	328.261	7.754	329.268	--	--	--	LMFA05000641	--	--	--	Fatty Acyls [FA]	Fatty alcohols [FA05]	_	Full match	No results	No results					2.70232	1.4342	0.00452396	1	1.35526	up	4.7925e+08	4.33744e+08	6.1798e+08	3.67622e+08	4.05728e+08	3.60604e+08	4.44155e+08	7.31124e+07	2.50771e+08	9.36598e+07	9.43885e+07	3.28774e+08	1.45458e+08	1.64361e+08
Com_5723_pos	FPK	--	C20 H30 N4 O4	390.228	5.401	391.236	--	--	--	--	--	--	--	--	--	--	Full match	No results	No results					2.01663	1.01195	0.00454066	1	1.34394	up	3.4988e+07	2.61479e+07	2.73432e+07	3.77016e+07	2.90206e+07	2.51847e+07	3.00643e+07	1.587e+07	2.34205e+07	7.47839e+06	1.67698e+07	1.01081e+07	1.58025e+07	1.49082e+07
Com_282_pos	Pipecolic acid	L-Pipecolate; Pipecolinic acid; Pipecolic acid; 2-Piperidinecarboxylic acid; (S)-Piperidine-2-carboxylic acid	C6 H11 N O2	129.079	1.378	130.086	cpd:C00408	map00310 Lysine degradation;map01100 Metabolic pathways;map01110 Biosynthesis of secondary metabolites	HMDB0000070	--	Organic acids and derivatives	Carboxylic acids and derivatives	Amino acids, peptides, and analogues	--	--	--	Full match	Full match	Full match	Organic acids and derivatives	Carboxylic acids and derivatives	Amino acids, peptides, and analogues	Alpha amino acids	1.36066	0.44431	0.00493182	0.944444	1.26098	up	8.15497e+08	6.21453e+08	5.96347e+08	6.98015e+08	8.46123e+08	8.53425e+08	7.38477e+08	5.26345e+08	5.50205e+08	4.88319e+08	5.20726e+08	6.88768e+08	4.82034e+08	5.42733e+08
Com_10344_pos	5-Methyl-2'-deoxycytidine	5-Methyl-2'-deoxycytidine	C10 H15 N3 O4	241.106	1.376	242.113	cpd:C03592	--	HMDB0002224	--	Nucleosides, nucleotides, and analogues	Pyrimidine nucleosides	Pyrimidine 2'-deoxyribonucleosides	--	--	--	No results	No results	Full match	Nucleosides, nucleotides, and analogues	Pyrimidine nucleosides	Pyrimidine 2'-deoxyribonucleosides	Pyrimidine 2'-deoxyribonucleosides	1.44844	0.534503	0.00497084	0.972222	1.26385	up	1.19501e+07	1.39828e+07	2.08246e+07	1.39091e+07	1.33874e+07	1.4357e+07	1.47352e+07	8.92437e+06	1.09429e+07	8.76798e+06	8.6625e+06	1.28981e+07	1.08429e+07	1.01731e+07
Com_5193_pos	GKK	--	C14 H29 N5 O4	331.222	1.075	166.618	--	--	--	--	--	--	--	--	--	--	Full match	No results	No results					0.736294	-0.441646	0.0050073	1	1.27228	down	2.8352e+07	2.62342e+07	2.70449e+07	2.07882e+07	2.69152e+07	2.26851e+07	2.53366e+07	3.41866e+07	2.86559e+07	3.55087e+07	2.90463e+07	4.46316e+07	3.44367e+07	3.4411e+07
Com_1488_pos	(2R)-2-[(2R,5S)-5-[(2S)-2-hydroxybutyl]oxolan-2-yl]propanoic acid	--	C11 H20 O4	198.125	8.615	199.133	--	--	--	--	--	--	--	--	--	--	Invalid mass	Invalid mass	No results					1.88848	0.917226	0.00500872	1	1.35678	up	1.24321e+08	1.36725e+08	1.36443e+08	1.63881e+08	1.24441e+08	1.26623e+08	1.35406e+08	4.41556e+07	1.04958e+08	5.07314e+07	6.43016e+07	1.06692e+08	5.9367e+07	7.17008e+07
Com_12788_pos	Fexofenadine	Fexofenadine; 4-(1-Hydroxy-4-(4-(hydroxydiphenylmethyl)-1-piperidinyl)butyl)-alpha,alpha-dimethylbenzeneacetic acid	C32 H39 N O4	501.291	5.265	502.298	cpd:C06999	--	HMDB0005030	--	Benzenoids	Benzene and substituted derivatives	Diphenylmethanes	--	--	--	Invalid mass	No results	No results	Benzenoids	Benzene and substituted derivatives	Diphenylmethanes	Diphenylmethanes	1.69508	0.761356	0.00507388	0.944444	1.25822	up	7.86395e+06	1.3652e+07	1.02945e+07	1.10151e+07	1.02909e+07	6.67841e+06	9.9658e+06	4.86138e+06	3.85471e+06	8.23245e+06	6.4039e+06	6.18356e+06	5.73945e+06	5.87924e+06
Com_1191_pos	Dibutyl sebacate	--	C18 H34 O4	314.245	7.423	315.252	--	--	HMDB0041220	--	Lipids and lipid-like molecules	Fatty Acyls	Fatty acid esters	--	--	--	No results	No results	Full match	Lipids and lipid-like molecules	Fatty Acyls	Fatty acid esters	Fatty acid esters	2.80281	1.48687	0.00524819	0.916667	1.25751	up	1.26577e+08	9.0812e+07	1.77124e+08	2.25519e+08	7.72722e+07	7.55887e+07	1.28816e+08	2.61876e+07	6.37941e+07	1.93047e+07	3.75167e+07	9.42767e+07	3.4677e+07	4.59595e+07
Com_1188_pos	1-[4-hydroxy-3-(3-methylbut-2-en-1-yl)phenyl]ethan-1-one	--	C13 H16 O2	204.115	7.856	205.122	--	--	--	--	--	--	--	--	--	--	Full match	Partial match	No results					0.109301	-3.19362	0.00525534	0.972222	1.32504	down	1.28744e+07	5.47725e+06	3.80897e+06	8.33566e+06	8.41138e+06	7.17127e+06	7.67982e+06	9.00142e+06	2.05096e+08	6.69592e+07	7.10845e+07	3.86069e+07	3.08288e+07	7.02627e+07
Com_5740_pos	(+)-ar-Turmerone	--	C15 H20 O	216.151	8.61	217.158	--	--	HMDB0035612	--	Lipids and lipid-like molecules	Prenol lipids	Sesquiterpenoids	--	--	--	No results	Full match	No results	Lipids and lipid-like molecules	Prenol lipids	Sesquiterpenoids	Sesquiterpenoids	1.88261	0.912733	0.00535192	1	1.34453	up	3.05226e+07	2.99287e+07	3.51929e+07	3.75337e+07	2.94435e+07	2.76773e+07	3.17165e+07	9.53589e+06	2.28256e+07	1.19605e+07	1.67415e+07	2.54203e+07	1.45988e+07	1.68471e+07
Com_5997_pos	QNK	--	C15 H28 N6 O6	388.214	5.36	389.222	--	--	--	--	--	--	--	--	--	--	Invalid mass	No results	No results					3.43982	1.78233	0.00570594	0.972222	1.35792	up	2.40365e+07	3.48147e+07	4.09488e+07	3.77515e+07	3.263e+07	2.91107e+07	3.32154e+07	3.70194e+06	3.10696e+06	7.10858e+06	1.26438e+07	2.72878e+07	4.08781e+06	9.65614e+06
Com_2_pos	9-Oxo-ODE	9-OxoODE; 9-KODE; (10E,12Z)-9-Oxooctadeca-10,12-dienoic acid	C18 H30 O3	294.219	8.613	295.226	cpd:C14766	map00591 Linoleic acid metabolism	HMDB0004669	--	Lipids and lipid-like molecules	Fatty Acyls	Lineolic acids and derivatives	--	--	--	Full match	Partial match	Full match	Lipids and lipid-like molecules	Fatty Acyls	Lineolic acids and derivatives	Lineolic acids and derivatives	1.78809	0.838417	0.00594871	1	1.33901	up	4.75085e+10	5.17579e+10	5.22647e+10	6.04155e+10	4.84938e+10	4.55098e+10	5.09917e+10	1.661e+10	4.13143e+10	2.25761e+10	2.58258e+10	3.99885e+10	2.479e+10	2.85175e+10
Com_1274_pos	N-Acetylornithine	N-Acetylornithine; N2-Acetyl-L-ornithine	C7 H14 N2 O3	174.1	2.87	175.108	cpd:C00437	map00220 Arginine biosynthesis;map01100 Metabolic pathways;map01110 Biosynthesis of secondary metabolites;map01130 Biosynthesis of antibiotics;map01210 2-Oxocarboxylic acid metabolism;map01230 Biosynthesis of amino acids	HMDB0240589	--	Organic acids and derivatives	Carboxylic acids and derivatives	Amino acids, peptides, and analogues	--	--	--	Full match	Full match	Full match	Organic acids and derivatives	Carboxylic acids and derivatives	Amino acids, peptides, and analogues	N-acyl-alpha amino acids	1.36302	0.446809	0.00601824	1	1.28073	up	1.26225e+08	1.23984e+08	1.53459e+08	1.83463e+08	1.73812e+08	1.28531e+08	1.48246e+08	1.15871e+08	1.22242e+08	1.14334e+08	9.56123e+07	1.02532e+08	1.01984e+08	1.08763e+08
Com_12306_pos	Estradiol Benzoate	Estradiol benzoate; 17-beta-Estradiol 3-benzoate	C25 H28 O3	376.204	5.49	377.211	cpd:C13444	--	HMDB0251961	--	Lipids and lipid-like molecules	Steroids and steroid derivatives	Estrane steroids	--	--	--	No results	No results	Full match	Lipids and lipid-like molecules	Steroids and steroid derivatives	Estrane steroids	Estrane steroids	0.49578	-1.01223	0.00604543	1	1.29478	down	4.97617e+06	5.39191e+06	3.73978e+06	3.31678e+06	3.43545e+06	3.897e+06	4.12618e+06	5.66056e+06	1.03541e+07	5.62085e+06	1.41808e+07	6.07094e+06	8.04831e+06	8.3226e+06
Com_2578_pos	19-Nortestosterone	Nandrolone	C18 H26 O2	274.193	7.572	275.2	cpd:C07254	--	HMDB0002725	LMST02010044	Lipids and lipid-like molecules	Steroids and steroid derivatives	Estrane steroids	Sterol Lipids [ST]	Steroids [ST02]	C18 steroids (estrogens) and derivatives [ST0201]	No results	No results	Full match	Lipids and lipid-like molecules	Steroids and steroid derivatives	Estrane steroids	Estrogens and derivatives	0.471895	-1.08346	0.0060468	0.972222	1.29651	down	2.91746e+07	2.03379e+07	2.38481e+07	2.03226e+07	1.81639e+07	1.68627e+07	2.14516e+07	3.72817e+07	4.53721e+07	2.94427e+07	8.58278e+07	4.56987e+07	2.91277e+07	4.54585e+07
Com_1522_pos	6 β-Hydroxycortisol	--	C21 H30 O6	756.403	4.972	379.209	--	--	--	--	--	--	--	--	--	--	Invalid mass	No results	No results	Lipids and lipid-like molecules	Steroids and steroid derivatives	Hydroxysteroids	21-hydroxysteroids	0.668376	-0.581268	0.00618316	0.916667	1.25288	down	7.17898e+07	6.9092e+07	9.80579e+07	8.05926e+07	7.43438e+07	5.62046e+07	7.50134e+07	1.13028e+08	9.25987e+07	1.20098e+08	9.50805e+07	1.59422e+08	9.31669e+07	1.12232e+08
Com_2571_pos	Jasmone	Jasmone; cis-Jasmone	C11 H16 O	164.12	8.614	165.127	cpd:C08490	--	HMDB0035601	--	Organic oxygen compounds	Organooxygen compounds	Carbonyl compounds	--	--	--	Full match	No results	No results					1.80817	0.854528	0.00631484	1	1.30279	up	6.854e+07	7.03841e+07	7.75868e+07	9.73004e+07	6.79831e+07	6.34898e+07	7.4214e+07	2.37817e+07	5.85517e+07	2.9756e+07	4.1919e+07	5.86693e+07	3.35851e+07	4.10438e+07
Com_28346_pos	1-Methylguanine	rRNA containing N1-methylguanine	C6 H7 N5 O	165.065	1.374	166.072	cpd:C04152	--	HMDB0003282	--	Organoheterocyclic compounds	Imidazopyrimidines	Purines and purine derivatives	--	--	--	No results	No results	Full match	Organoheterocyclic compounds	Imidazopyrimidines	Purines and purine derivatives	6-oxopurines	0.601523	-0.733307	0.00632672	1	1.319	down	673992	756956	886311	773481	723644	643169	742925	1.04153e+06	1.86801e+06	968279	912738	1.48018e+06	1.1397e+06	1.23507e+06
Com_313_pos	L-Lysine	L-Lysine; Lysine acid; 2,6-Diaminohexanoic acid	C6 H14 N2 O2	129.079	1.156	130.086	cpd:C00047	map00300 Lysine biosynthesis;map00310 Lysine degradation;map00780 Biotin metabolism;map00970 Aminoacyl-tRNA biosynthesis;map01100 Metabolic pathways;map01110 Biosynthesis of secondary metabolites;map01130 Biosynthesis of antibiotics;map01210 2-Oxocarboxylic acid metabolism;map01230 Biosynthesis of amino acids;map02010 ABC transporters	HMDB0000182	--	Organic acids and derivatives	Carboxylic acids and derivatives	Amino acids, peptides, and analogues	--	--	--	Invalid mass	Invalid mass	No match	Organic acids and derivatives	Carboxylic acids and derivatives	Amino acids, peptides, and analogues	L-alpha-amino acids	0.795024	-0.330929	0.00651527	1	1.24467	down	5.84719e+08	5.97272e+08	4.9798e+08	6.17238e+08	5.59857e+08	5.00322e+08	5.59565e+08	6.64057e+08	7.44317e+08	6.19149e+08	6.9414e+08	8.72826e+08	6.28512e+08	7.03834e+08
Com_1919_pos	2-((Dimethylamino)methyl)phenol	--	C9 H13 N O	151.098	1.373	152.105	--	--	--	--	--	--	--	--	--	--	Invalid mass	Invalid mass	No results					0.788476	-0.342862	0.00665208	0.944444	1.23323	down	8.01651e+07	8.98914e+07	7.46442e+07	8.40843e+07	7.71832e+07	6.251e+07	7.80797e+07	9.62428e+07	1.07132e+08	8.64107e+07	8.51985e+07	1.084e+08	1.10772e+08	9.90261e+07
Com_27_pos	Isophorone	Isophorone; 1,1,3-Trimethyl-3-cyclohexene-5-one	C9 H14 O	138.104	8.613	139.112	cpd:C14743	--	HMDB0031195	--	Organic oxygen compounds	Organooxygen compounds	Carbonyl compounds	--	--	--	Full match	Full match	Full match	Organic oxygen compounds	Organooxygen compounds	Carbonyl compounds	Cyclohexenones	1.85383	0.890506	0.00685412	1	1.32525	up	8.67242e+09	9.16823e+09	9.75255e+09	1.12513e+10	8.62161e+09	8.4711e+09	9.32287e+09	2.84661e+09	7.34428e+09	3.59152e+09	4.49714e+09	7.52606e+09	4.36832e+09	5.02899e+09
Com_2548_pos	2'-Deoxyadenosine	Deoxyadenosine; 2'-Deoxyadenosine	C10 H13 N5 O3	251.102	2.99	252.109	cpd:C00559	map00230 Purine metabolism;map01100 Metabolic pathways	HMDB0000101	--	Nucleosides, nucleotides, and analogues	Purine nucleosides	Purine 2'-deoxyribonucleosides	--	--	--	Full match	Partial match	Full match	Nucleosides, nucleotides, and analogues	Purine nucleosides	Purine 2'-deoxyribonucleosides	Purine 2'-deoxyribonucleosides	0.661116	-0.597025	0.00705904	0.944444	1.2695	down	4.6783e+07	4.38659e+07	3.70997e+07	3.83908e+07	4.53886e+07	5.19234e+07	4.39086e+07	4.60763e+07	7.21471e+07	5.95674e+07	8.68615e+07	5.58123e+07	7.80306e+07	6.64159e+07
Com_413_pos	gamma-Glutamylleucine	--	C11 H20 N2 O5	260.137	5.202	261.145	--	--	HMDB0011171	--	Organic acids and derivatives	Carboxylic acids and derivatives	Amino acids, peptides, and analogues	--	--	--	No results	Full match	Full match	Organic acids and derivatives	Carboxylic acids and derivatives	Amino acids, peptides, and analogues	Dipeptides	1.33777	0.419831	0.00741813	0.916667	1.26256	up	5.3777e+08	4.6028e+08	4.79392e+08	5.30166e+08	5.67446e+08	4.50233e+08	5.04214e+08	3.82382e+08	4.96173e+08	3.58504e+08	3.3594e+08	2.89944e+08	3.98494e+08	3.76906e+08
Com_2957_pos	N-Stearoyl taurine	--	C20 H41 N O4 S	408.302	9.106	409.31	--	--	HMDB0240595	LMFA08020078	Lipids and lipid-like molecules	Fatty Acyls	Fatty amides	Fatty Acyls [FA]	Fatty amides [FA08]	N-acyl amines [FA0802]	Invalid mass	No results	No results	Lipids and lipid-like molecules	Fatty Acyls	Fatty amides	N-acyl amines	3.79852	1.92544	0.00748594	0.888889	1.24925	up	4.23104e+07	6.30305e+07	9.25209e+06	5.17598e+07	4.80563e+07	7.40547e+07	4.80773e+07	5.92394e+06	9.52314e+06	7.68093e+06	2.56093e+07	1.54521e+07	1.17516e+07	1.26568e+07
Com_6178_pos	4-[(dimethylamino)methylene]-5-phenyl-2,4-dihydro-3H-pyrazol-3-one	--	C12 H13 N3 O	215.105	5.347	453.198	--	--	--	--	--	--	--	--	--	--	Invalid mass	No results	No results					0.684989	-0.545847	0.00809564	0.944444	1.23703	down	2.27688e+07	1.93729e+07	2.07713e+07	1.62163e+07	1.64055e+07	1.90833e+07	1.9103e+07	2.50714e+07	3.52482e+07	2.45278e+07	2.76193e+07	3.4936e+07	1.99256e+07	2.78881e+07
Com_11949_pos	2-(1-benzothiophen-2-yl)-5-methyl-4H-3,1-benzoxazin-4-one	--	C17 H11 N O2 S	293.054	1.211	294.061	--	--	--	--	--	--	--	--	--	--	Invalid mass	No results	No results					1.41224	0.497989	0.00812708	0.916667	1.23886	up	1.08369e+07	1.43339e+07	1.42213e+07	1.10167e+07	1.39915e+07	1.19066e+07	1.27178e+07	1.27527e+07	7.77418e+06	8.10282e+06	7.03828e+06	1.01562e+07	8.20832e+06	9.00541e+06
Com_1362_pos	SPK	--	C14 H26 N4 O5	330.19	5.244	331.197	--	--	--	--	--	--	--	--	--	--	Full match	No results	No results					0.786543	-0.346402	0.0081952	0.888889	1.22159	down	1.24658e+08	1.34225e+08	1.24362e+08	1.01563e+08	1.09888e+08	1.30125e+08	1.20804e+08	1.28928e+08	1.67919e+08	1.56725e+08	1.29276e+08	1.79815e+08	1.58864e+08	1.53588e+08
Com_24486_pos	Erucic acid	Erucic acid; (13Z)-Docosenoic acid; cis-13-Docosenoic acid	C22 H42 O2	338.318	10.227	339.325	cpd:C08316	map01040 Biosynthesis of unsaturated fatty acids	HMDB0002068	--	Lipids and lipid-like molecules	Fatty Acyls	Fatty acids and conjugates	--	--	--	No results	No results	Full match	Lipids and lipid-like molecules	Fatty Acyls	Fatty acids and conjugates	Very long-chain fatty acids	3.03331	1.60089	0.00829052	0.861111	1.26845	up	578006	3.65992e+06	2.25835e+06	2.23666e+06	1.99961e+06	2.08131e+06	2.13564e+06	814036	435324	713647	642739	659297	959329	704062
Com_25851_pos	Cortodoxone	11-Deoxycortisol; Cortodoxone	C21 H30 O4	346.214	4.697	347.221	cpd:C05488	map01100 Metabolic pathways	HMDB0257139	--	Lipids and lipid-like molecules	Steroids and steroid derivatives	Hydroxysteroids	--	--	--	No results	No results	Full match	Lipids and lipid-like molecules	Steroids and steroid derivatives	Hydroxysteroids	21-hydroxysteroids	4.74287	2.24576	0.00841585	0.916667	1.23607	up	315732	1.12544e+06	3.39246e+06	1.95453e+06	699513	1.99184e+06	1.57992e+06	603923	221311	404205	112608	404323	252316	333114
Com_6840_pos	FMK	--	C20 H32 N4 O4 S	848.44	5.113	425.227	--	--	--	--	--	--	--	--	--	--	Invalid mass	No results	No results					2.54871	1.34976	0.00895986	0.972222	1.28562	up	2.87366e+07	1.59796e+07	1.96466e+07	2.1391e+07	2.44619e+07	1.69245e+07	2.119e+07	1.66344e+07	7.75644e+06	8.39497e+06	2.28251e+06	5.48875e+06	9.3271e+06	8.31403e+06
Com_1560_pos	(5-L-Glutamyl)-L-Amino Acid	(5-L-Glutamyl)-L-amino acid; L-gamma-Glutamyl-L-amino acid; alpha-(gamma-L-Glutamyl)-L-amino acid	C8 H14 N2 O5	218.09	1.377	219.097	cpd:C03740	map00480 Glutathione metabolism	--	--	--	--	--	--	--	--	No results	No results	Full match	Organic acids and derivatives	Carboxylic acids and derivatives	Amino acids, peptides, and analogues	N-acyl-alpha amino acids	1.35523	0.438542	0.0094387	0.972222	1.30254	up	1.2117e+08	1.3775e+08	1.34765e+08	1.34609e+08	1.36349e+08	1.39259e+08	1.33984e+08	1.28739e+08	1.05136e+08	9.58024e+07	7.0301e+07	9.97096e+07	9.3496e+07	9.8864e+07
Com_25676_pos	8-Aminooctanoic acid	--	C8 H17 N O2	159.126	1.396	160.133	--	--	HMDB0247418	--	Lipids and lipid-like molecules	Fatty Acyls	Fatty acids and conjugates	--	--	--	No results	No results	Full match	Organic acids and derivatives	Carboxylic acids and derivatives	Amino acids, peptides, and analogues	Alpha amino acids and derivatives	2.12013	1.08415	0.00972359	0.916667	1.20546	up	1.04501e+06	1.72837e+06	3.48629e+06	1.81361e+06	1.44088e+06	2.66527e+06	2.0299e+06	707352	812939	781468	643976	1.53882e+06	1.2601e+06	957443
Com_24299_pos	Cytidine 5'-Monophosphate-N-Acetylneuraminic Acid	CMP-N-acetylneuraminate; CMP-N-acetyl-beta-neuraminate	C20 H31 N4 O16 P	614.148	2.166	615.156	cpd:C00128	map00520 Amino sugar and nucleotide sugar metabolism;map01100 Metabolic pathways	HMDB0001176	--	Nucleosides, nucleotides, and analogues	Pyrimidine nucleotides	Pyrimidine nucleotide sugars	--	--	--	No results	No results	Full match	Nucleosides, nucleotides, and analogues	Pyrimidine nucleotides	Pyrimidine nucleotide sugars	Pyrimidine nucleotide sugars	2.65069	1.40637	0.00996127	0.944444	1.20493	up	3.46677e+06	1.22641e+06	1.03923e+06	1.73974e+06	1.57337e+06	1.16335e+06	1.70148e+06	633073	1.21075e+06	1.03854e+06	237683	303768	427588	641900
Com_3809_pos	Avocadyne 1-acetate	--	C19 H34 O4	308.235	9.563	309.242	--	--	HMDB0031048	LMFA05000644	Lipids and lipid-like molecules	Fatty Acyls	Fatty alcohols	Fatty Acyls [FA]	Fatty alcohols [FA05]	_	Invalid mass	Invalid mass	No results	Lipids and lipid-like molecules	Fatty Acyls	Fatty alcohols	Long-chain fatty alcohols	2.25976	1.17617	0.0101827	0.944444	1.19401	up	1.92505e+07	1.98159e+07	3.1551e+07	6.45176e+07	2.98996e+07	2.05539e+07	3.09314e+07	7.77701e+06	1.73554e+07	1.51885e+07	9.92585e+06	2.01487e+07	1.17321e+07	1.36879e+07
Com_648_pos	3-Methylcrotonylglycine	3-Methylcrotonylglycine	C7 H11 N O3	157.074	5.05	158.081	cpd:C20828	--	HMDB0000459	--	Organic acids and derivatives	Carboxylic acids and derivatives	Amino acids, peptides, and analogues	--	--	--	Full match	No results	No results	Organic acids and derivatives	Carboxylic acids and derivatives	Amino acids, peptides, and analogues	N-acyl-alpha amino acids	2.16179	1.11223	0.0108142	1	1.29941	up	3.15328e+08	3.35362e+08	3.75752e+08	2.98595e+08	3.43591e+08	3.16279e+08	3.30818e+08	2.30454e+08	5.43346e+07	2.17154e+08	1.65029e+08	9.72554e+07	1.53951e+08	1.5303e+08
Com_11019_pos	DY131	--	C18 H21 N3 O2	311.163	4.66	312.17	--	--	--	--	--	--	--	--	--	--	No results	No results	Full match	Benzenoids	Benzene and substituted derivatives	Benzoic acids and derivatives	Benzoic acids and derivatives	0.555013	-0.849406	0.0111373	0.944444	1.26005	down	3.17494e+06	1.11071e+07	7.56134e+06	7.41069e+06	5.7175e+06	5.41725e+06	6.73147e+06	1.09894e+07	1.1251e+07	1.08923e+07	1.22192e+07	1.15875e+07	1.58315e+07	1.21285e+07
Com_28648_pos	Choline Glycerophosphate	--	C8 H20 N O6 P	257.102	4.686	258.11	--	--	HMDB0252858	--	Lipids and lipid-like molecules	Glycerophospholipids	Glycerophosphocholines	--	--	--	No results	No results	Full match	Lipids and lipid-like molecules	Glycerophospholipids	Glycerophosphocholines	Glycerophosphocholines	1.66342	0.734155	0.0112586	0.916667	1.18592	up	1.29754e+06	1.72942e+06	1.08221e+06	892187	1.30429e+06	973805	1.21324e+06	771923	846919	477791	618326	1.15223e+06	509005	729365
Com_8053_pos	L-Leucyl-L-Alanine	--	C9 H18 N2 O3	202.132	5.713	203.139	--	--	HMDB0304783	--	Organic acids and derivatives	Carboxylic acids and derivatives	Amino acids, peptides, and analogues	--	--	--	No results	No results	Full match	Organic acids and derivatives	Carboxylic acids and derivatives	Amino acids, peptides, and analogues	Peptides	1.20266	0.266231	0.0115768	0.888889	1.19384	up	1.90893e+07	1.71019e+07	2.21091e+07	2.13162e+07	2.38011e+07	2.13484e+07	2.07943e+07	1.63842e+07	1.82767e+07	1.52865e+07	1.8183e+07	1.8136e+07	1.74752e+07	1.72903e+07
Com_5452_pos	4-Phenyl-3-buten-2-one	--	C10 H10 O	146.073	8.612	147.08	--	--	HMDB0031617	--	Benzenoids	Benzene and substituted derivatives	Styrenes	--	--	--	Full match	Full match	No results	Benzenoids	Benzene and substituted derivatives	Styrenes	Styrenes	1.76615	0.820611	0.0116901	1	1.28073	up	3.33516e+07	3.32846e+07	3.45156e+07	3.98615e+07	3.28993e+07	3.40137e+07	3.46544e+07	9.98529e+06	3.16967e+07	1.5453e+07	1.6058e+07	2.53701e+07	1.91653e+07	1.96214e+07
Com_4946_pos	L-Kynurenine	L-Kynurenine; 3-Anthraniloyl-L-alanine	C10 H12 N2 O3	208.085	4.759	209.092	cpd:C00328	map00380 Tryptophan metabolism;map01100 Metabolic pathways	HMDB0000684	--	Organic oxygen compounds	Organooxygen compounds	Carbonyl compounds	--	--	--	Full match	Full match	Full match	Organic oxygen compounds	Organooxygen compounds	Carbonyl compounds	Alkyl-phenylketones	1.97295	0.980353	0.0117192	1	1.23816	up	3.40181e+07	4.07242e+07	5.00719e+07	4.64323e+07	3.44234e+07	3.11468e+07	3.94694e+07	3.00375e+07	2.02255e+07	1.92009e+07	2.03891e+07	2.30217e+07	7.15718e+06	2.00053e+07
Com_6107_pos	4-Phenylbutyric acid	--	C10 H12 O2	164.084	6.065	165.091	--	--	HMDB0000543	--	Benzenoids	Benzene and substituted derivatives	-	--	--	--	Full match	Full match	Full match	Benzenoids	Benzene and substituted derivatives	Not available	Benzene and substituted derivatives	1.57753	0.657663	0.0127253	0.972222	1.22484	up	3.1678e+07	2.31925e+07	2.88104e+07	3.27856e+07	3.3031e+07	3.17107e+07	3.02014e+07	1.45256e+07	2.03362e+07	1.87916e+07	2.2496e+07	2.77523e+07	1.0967e+07	1.91448e+07
Com_6552_pos	4-hydroxy-3-(3-methylbut-2-en-1-yl)benzoic acid	--	C12 H14 O3	206.092	6.081	207.099	--	--	--	--	--	--	--	--	--	--	Invalid mass	No results	No results					0.210157	-2.25046	0.0137226	0.888889	1.23703	down	4.33747e+06	4.66273e+06	4.51831e+06	2.52502e+06	2.62695e+06	3.97721e+06	3.77461e+06	2.7718e+07	2.19485e+07	1.37096e+07	3.21482e+07	9.40693e+06	2.8342e+06	1.79609e+07
Com_8947_pos	TNK	--	C14 H27 N5 O6	361.203	5.122	362.211	--	--	--	--	--	--	--	--	--	--	Invalid mass	No results	No results					1.41628	0.502102	0.0138839	0.916667	1.18344	up	1.60633e+07	1.83313e+07	2.34282e+07	1.73876e+07	1.2551e+07	2.2011e+07	1.82954e+07	1.38531e+07	1.24317e+07	1.25159e+07	1.02616e+07	1.55049e+07	1.29406e+07	1.2918e+07
Com_186_pos	6-Deoxy-D-glucose	6-Deoxy-D-glucose; D-Quinovose; D-Chinovose; D-Glucomethylose; Isorhamnose; D-Epifucose; Isorhodeose	C6 H12 O5	164.068	1.389	165.076	cpd:C02522	--	--	--	--	--	--	--	--	--	No results	No results	Full match	Organic oxygen compounds	Organooxygen compounds	Carbohydrates and carbohydrate conjugates	Hexoses	0.57519	-0.79789	0.0139662	0.888889	1.21475	down	3.83079e+08	6.54739e+08	7.26194e+08	7.19617e+08	5.43859e+08	6.50772e+08	6.13043e+08	1.07816e+09	8.27384e+08	9.24085e+08	6.16556e+08	1.65195e+09	1.29673e+09	1.06581e+09
Com_678_pos	Noroxymorphone	--	C16 H17 N O4	287.119	5.565	288.126	--	--	HMDB0061073	--	Benzenoids	Phenanthrenes and derivatives	-	--	--	--	Invalid mass	No results	No results	Benzenoids	Phenanthrenes and derivatives	Not available	Phenanthrenes and derivatives	0.412858	-1.27628	0.0139773	0.888889	1.17846	down	6.0447e+07	1.37137e+08	1.21636e+08	4.50879e+07	8.88014e+07	9.78173e+07	9.18212e+07	1.72986e+08	2.43161e+08	1.43481e+08	8.67225e+07	3.54187e+08	3.33886e+08	2.22404e+08
Com_19298_pos	MKK	--	C17 H35 N5 O4 S	387.237	5.798	388.244	--	--	--	--	--	--	--	--	--	--	Invalid mass	No results	No results					1.44741	0.533476	0.0141215	1	1.24224	up	6.25521e+06	5.3917e+06	5.18633e+06	5.6223e+06	5.99636e+06	5.14531e+06	5.59954e+06	4.82404e+06	4.64506e+06	2.62696e+06	4.4485e+06	3.91716e+06	2.75021e+06	3.86865e+06
Com_1626_pos	GLK	--	C14 H28 N4 O4	316.211	4.811	317.219	--	--	--	--	--	--	--	--	--	--	Full match	No results	No results					1.136	0.183961	0.0149801	0.972222	1.1798	up	1.30274e+08	1.05012e+08	1.02949e+08	1.06006e+08	1.09847e+08	1.13975e+08	1.11344e+08	9.8024e+07	1.04734e+08	9.59947e+07	9.64133e+07	1.01675e+08	9.12445e+07	9.80141e+07
Com_1422_pos	Guanine	Guanine; 2-Amino-6-hydroxypurine	C5 H5 N5 O	134.023	4.658	135.03	cpd:C00242	map00230 Purine metabolism;map01100 Metabolic pathways	HMDB0000132	--	Organoheterocyclic compounds	Imidazopyrimidines	Purines and purine derivatives	--	--	--	Invalid mass	Invalid mass	No results	Organoheterocyclic compounds	Imidazopyrimidines	Purines and purine derivatives	Purines and purine derivatives	0.668735	-0.580494	0.0155921	0.861111	1.19025	down	8.70491e+07	9.50531e+07	9.21082e+07	7.72709e+07	6.97284e+07	7.89998e+07	8.33682e+07	7.71206e+07	1.11987e+08	1.53965e+08	1.49945e+08	1.45354e+08	1.09622e+08	1.24666e+08
Com_25557_pos	Hydroxyhomosildenafil	--	C23 H32 N6 O5 S	233.128	5.227	505.219	--	--	HMDB0253210	--	Benzenoids	Benzene and substituted derivatives	Benzenesulfonamides	--	--	--	No results	Invalid mass	No results	Benzenoids	Benzene and substituted derivatives	Benzenesulfonamides	Benzenesulfonamides	0.764745	-0.386949	0.0159586	0.888889	1.13206	down	2.32545e+06	1.89677e+06	1.48802e+06	2.06935e+06	1.74661e+06	1.54678e+06	1.8455e+06	2.86407e+06	2.86615e+06	2.15648e+06	2.03592e+06	2.14308e+06	2.41361e+06	2.41322e+06
Com_10014_pos	EMH	--	C16 H25 N5 O6 S	397.148	4.949	398.156	--	--	--	--	--	--	--	--	--	--	Invalid mass	No results	No results					1.21077	0.275923	0.0163478	0.888889	1.13522	up	1.77788e+07	1.47804e+07	1.37518e+07	1.7543e+07	1.74964e+07	1.57e+07	1.61751e+07	1.42453e+07	1.44253e+07	1.04472e+07	1.41238e+07	1.29758e+07	1.39386e+07	1.33593e+07
Com_13471_pos	NQH	--	C15 H23 N7 O6	397.178	4.986	398.185	--	--	--	--	--	--	--	--	--	--	Invalid mass	No results	No results					2.09364	1.06601	0.0163946	0.916667	1.23548	up	9.27881e+06	1.1402e+07	1.11576e+07	1.26599e+07	9.87184e+06	1.23171e+07	1.11145e+07	1.11762e+07	3.99409e+06	3.76666e+06	5.75198e+06	1.70536e+06	5.45805e+06	5.30872e+06
Com_3611_pos	EKK	--	C17 H33 N5 O6	201.621	1.099	202.629	--	--	--	--	--	--	--	--	--	--	Invalid mass	No results	No results					0.695436	-0.524011	0.016838	0.972222	1.12406	down	3.70821e+07	3.279e+07	3.59777e+07	3.6524e+07	3.7833e+07	2.12208e+07	3.35713e+07	3.71344e+07	5.62641e+07	4.8154e+07	4.43986e+07	6.49516e+07	3.87395e+07	4.82737e+07
Com_2266_pos	Mupirocin	Mupirocin	C26 H44 O9	522.276	8.245	523.283	cpd:C11758	--	HMDB0014554	--	Lipids and lipid-like molecules	Fatty Acyls	Fatty acids and conjugates	--	--	--	Invalid mass	No results	No results	Lipids and lipid-like molecules	Fatty Acyls	Fatty acids and conjugates	Medium-chain fatty acids	0.344632	-1.53687	0.0170587	0.861111	1.18067	down	3.05884e+07	1.60887e+07	1.25228e+07	2.00396e+07	1.69104e+07	1.41075e+07	1.83762e+07	1.56175e+07	7.69152e+07	4.69275e+07	9.77222e+07	5.48272e+07	2.79185e+07	5.33214e+07
Com_18215_pos	Catharanthine	Catharanthine	C21 H24 N2 O2	672.366	4.041	337.191	cpd:C09107	map01100 Metabolic pathways;map01110 Biosynthesis of secondary metabolites	--	--	--	--	--	--	--	--	Invalid mass	No results	No results	Alkaloids and derivatives	Ibogan-type alkaloids	Not available	Ibogan-type alkaloids	1.60345	0.681183	0.0173954	0.916667	1.1227	up	5.1433e+06	4.31602e+06	2.85274e+06	4.84946e+06	7.104e+06	5.05065e+06	4.88603e+06	4.00264e+06	3.78089e+06	2.71395e+06	2.56942e+06	1.9545e+06	3.26173e+06	3.04719e+06
Com_1938_pos	LPK	--	C17 H32 N4 O4	356.243	4.803	357.25	--	--	--	--	--	--	--	--	--	--	Full match	No results	No results					0.718004	-0.477936	0.0175732	0.888889	1.14566	down	6.89494e+07	6.44275e+07	6.62981e+07	7.22496e+07	7.32361e+07	4.90804e+07	6.57068e+07	1.06248e+08	1.10369e+08	6.54127e+07	7.74331e+07	1.10077e+08	7.95392e+07	9.15132e+07
Com_19156_pos	QMK	--	C16 H31 N5 O5 S	202.606	1.376	203.613	--	--	--	--	--	--	--	--	--	--	Invalid mass	No results	No results					0.768903	-0.379127	0.0186525	0.861111	1.116	down	5.49291e+06	4.65406e+06	3.82512e+06	4.29337e+06	4.05031e+06	3.21596e+06	4.25529e+06	5.44473e+06	5.08686e+06	5.20506e+06	5.06276e+06	7.30944e+06	5.09656e+06	5.53424e+06
Com_14071_pos	Dulcitol	Galactitol; Dulcitol; Dulcose	C6 H14 O6	182.079	3.444	183.086	cpd:C01697	map00052 Galactose metabolism;map01100 Metabolic pathways	HMDB0011632	--	Organic oxygen compounds	Organooxygen compounds	Carbohydrates and carbohydrate conjugates	--	--	--	No results	No results	Full match	Organic oxygen compounds	Organooxygen compounds	Carbohydrates and carbohydrate conjugates	Sugar alcohols	0.681762	-0.55266	0.0188152	0.888889	1.12768	down	4.31081e+06	7.27036e+06	6.27729e+06	1.01432e+07	6.43568e+06	7.04678e+06	6.91402e+06	6.88794e+06	1.1587e+07	9.04856e+06	1.07195e+07	1.154e+07	1.10654e+07	1.01414e+07
Com_2980_pos	DPK	--	C15 H26 N4 O6	376.195	5.222	359.192	--	--	--	--	--	--	--	--	--	--	Invalid mass	No results	No results					0.28778	-1.79696	0.0189853	0.861111	1.23104	down	8.56672e+06	1.13042e+07	9.12582e+06	6.52225e+06	8.45918e+06	8.32786e+06	8.71767e+06	2.11782e+07	3.22563e+07	1.88307e+07	8.21077e+06	7.9456e+07	2.18248e+07	3.02928e+07
Com_4030_pos	KQH	--	C17 H29 N7 O5	786.435	4.811	394.225	--	--	--	--	--	--	--	--	--	--	Invalid mass	No results	No results					1.22184	0.289061	0.0192719	0.916667	1.11355	up	4.31332e+07	4.93252e+07	4.61836e+07	4.06099e+07	3.98016e+07	5.3908e+07	4.54936e+07	3.79291e+07	3.25765e+07	3.8351e+07	3.16577e+07	4.57984e+07	3.70883e+07	3.72335e+07
Com_13018_pos	Prostaglandin A3	--	C20 H28 O4	332.196	8.774	333.203	--	--	--	LMFA03010140	--	--	--	Fatty Acyls [FA]	Eicosanoids [FA03]	Prostaglandins [FA0301]	Invalid mass	Invalid mass	No results	Lipids and lipid-like molecules	Fatty Acyls	Eicosanoids	Prostaglandins and related compounds	0.389529	-1.3602	0.0193095	0.888889	1.18781	down	3.6545e+06	2.19687e+06	2.21863e+06	2.92547e+06	2.53853e+06	2.48656e+06	2.67009e+06	9.36961e+06	4.85372e+06	4.48074e+06	1.30544e+07	6.98835e+06	2.38119e+06	6.85468e+06
Com_1297_pos	1,2-dihydroxyheptadec-16-yn-4-yl acetate	--	C19 H34 O4	326.245	7.723	327.253	--	--	--	LMFA05000645	--	--	--	Fatty Acyls [FA]	Fatty alcohols [FA05]	_	Full match	No results	No results					1.79328	0.842602	0.0193855	0.888889	1.17354	up	1.67155e+08	1.22063e+08	1.46795e+08	1.20494e+08	1.24451e+08	9.85702e+07	1.29921e+08	3.4632e+07	1.23448e+08	5.30083e+07	4.63616e+07	1.0933e+08	6.7913e+07	7.24489e+07
Com_1270_pos	NNK	4-(N-Nitrosomethylamino)-1-(3-pyridyl)-1-butanone; NNK	C14 H26 N6 O6	357.164	1.348	358.172	cpd:C16453	--	HMDB0011603	--	Organic oxygen compounds	Organooxygen compounds	Carbonyl compounds	--	--	--	Invalid mass	No results	No results	Organic oxygen compounds	Organooxygen compounds	Carbonyl compounds	Aryl alkyl ketones	1.24244	0.313177	0.0208293	0.833333	1.10005	up	1.37036e+08	1.8797e+08	1.55358e+08	1.38842e+08	1.33164e+08	1.38805e+08	1.48529e+08	1.37451e+08	1.14362e+08	1.03566e+08	9.84096e+07	1.39776e+08	1.23713e+08	1.19546e+08
Com_11385_pos	Hordenine	Hordenine; 4-[2-(Dimethylamino)ethyl]phenol	C10 H15 N O	165.113	4.822	166.121	cpd:C06199	map00350 Tyrosine metabolism	HMDB0004366	--	Benzenoids	Benzene and substituted derivatives	Phenethylamines	--	--	--	No results	Invalid mass	No results	Benzenoids	Benzene and substituted derivatives	Phenethylamines	Phenethylamines	1.94456	0.959447	0.0209565	0.916667	1.14751	up	9.09376e+06	1.43095e+07	1.81976e+07	8.36553e+06	1.20526e+07	1.24594e+07	1.24131e+07	7.47969e+06	3.41505e+06	6.51283e+06	2.43897e+06	8.8731e+06	9.58118e+06	6.38347e+06
Com_2207_pos	Deoxyinosine	Deoxyinosine	C10 H12 N4 O4	252.086	1.322	253.093	cpd:C05512	map00230 Purine metabolism;map01100 Metabolic pathways	HMDB0000071	--	Nucleosides, nucleotides, and analogues	Purine nucleosides	Purine 2'-deoxyribonucleosides	--	--	--	No results	No results	Full match	Nucleosides, nucleotides, and analogues	Purine nucleosides	Purine 2'-deoxyribonucleosides	Purine 2'-deoxyribonucleosides	0.556783	-0.844814	0.0209683	0.888889	1.12648	down	2.53406e+07	6.47777e+07	2.68585e+07	2.2715e+07	6.22005e+07	2.39702e+07	3.76438e+07	9.36045e+07	7.26032e+07	4.57391e+07	7.55798e+07	4.83977e+07	6.97323e+07	6.76094e+07
Com_4910_pos	APH	--	C14 H21 N5 O4	610.307	5.296	306.161	--	--	--	--	--	--	--	--	--	--	Invalid mass	No results	No results					1.68948	0.756582	0.0211799	0.944444	1.17938	up	3.74685e+07	3.02176e+07	3.00402e+07	3.95343e+07	3.46622e+07	4.38069e+07	3.5955e+07	3.05645e+07	2.65275e+07	1.87002e+07	2.65496e+07	9.26537e+06	1.60826e+07	2.12816e+07
Com_2110_pos	Ne-(1-Carboxymethyl)-L-lysine	--	C8 H16 N2 O4	204.111	2.519	205.118	--	--	--	--	--	--	--	--	--	--	No results	No results	Full match					1.47998	0.565573	0.0212305	0.833333	1.11492	up	5.879e+07	9.80682e+07	1.2077e+08	7.44489e+07	9.72662e+07	1.04573e+08	9.23193e+07	7.90689e+07	5.69678e+07	6.02898e+07	4.24662e+07	7.65892e+07	5.88915e+07	6.23789e+07
Com_45_pos	Indole-3-acrylic acid	--	C11 H9 N O2	187.063	5.248	188.071	--	--	HMDB0000734	--	Organoheterocyclic compounds	Indoles and derivatives	Indoles	--	--	--	Full match	Full match	Full match	Organoheterocyclic compounds	Indoles and derivatives	Indoles	Indoles	0.852542	-0.230158	0.0236603	0.861111	1.07965	down	5.48684e+09	5.03425e+09	5.0763e+09	5.97617e+09	5.06881e+09	4.46886e+09	5.18521e+09	5.43352e+09	6.64398e+09	5.33015e+09	6.68677e+09	6.66343e+09	5.7345e+09	6.08206e+09
Com_6653_pos	Cysteinylglycine	--	C5 H10 N2 O3 S	178.041	1.447	179.048	--	--	HMDB0000078	--	Organic acids and derivatives	Carboxylic acids and derivatives	Amino acids, peptides, and analogues	--	--	--	Full match	Full match	Full match	Organic acids and derivatives	Carboxylic acids and derivatives	Amino acids, peptides, and analogues	Dipeptides	2.91342	1.54271	0.0237947	0.944444	1.17047	up	1.2189e+07	2.87911e+07	3.62537e+07	2.44456e+07	2.35006e+07	1.98072e+07	2.41645e+07	7.15552e+06	5.67147e+06	4.91045e+06	880179	1.31875e+07	1.79601e+07	8.29421e+06
Com_833_pos	Spermidine	Spermidine; N-(3-Aminopropyl)-1,4-butane-diamine	C7 H19 N3	145.158	1.017	146.165	cpd:C00315	map00330 Arginine and proline metabolism;map00410 beta-Alanine metabolism;map00480 Glutathione metabolism;map01100 Metabolic pathways;map02010 ABC transporters	HMDB0001257	--	Organic nitrogen compounds	Organonitrogen compounds	Amines	--	--	--	No results	No results	Full match	Organic nitrogen compounds	Organonitrogen compounds	Amines	Dialkylamines	1.47194	0.557714	0.0243851	0.888889	1.0922	up	2.35628e+08	2.57885e+08	3.27719e+08	1.82675e+08	1.98995e+08	2.47559e+08	2.41743e+08	1.15188e+08	1.50623e+08	2.22648e+08	1.09331e+08	2.16572e+08	1.71048e+08	1.64235e+08
Com_4014_pos	lithocholic acid 3-sulfate	--	C24 H40 O6 S	456.254	5.178	457.262	--	--	--	LMST05020015	--	--	--	Sterol Lipids [ST]	Steroid conjugates [ST05]	Sulfates [ST0502]	No results	No results	Full match					0.486755	-1.03873	0.0245666	0.972222	1.11798	down	2.25134e+07	1.87959e+07	2.09724e+07	1.52177e+07	4.45309e+06	2.02088e+07	1.70269e+07	5.03341e+07	2.40405e+07	3.97337e+07	2.14562e+07	3.72575e+07	3.70608e+07	3.49804e+07
Com_7645_pos	6-(4-phenylpiperazino)hexanoic acid hydrochloride	--	C16 H24 N2 O2	276.182	5.233	277.189	--	--	--	--	--	--	--	--	--	--	Invalid mass	No results	No results					1.77705	0.829483	0.0250808	1	1.16792	up	2.13135e+07	2.43809e+07	2.28589e+07	2.71371e+07	2.45477e+07	2.05128e+07	2.34585e+07	1.12127e+07	1.33685e+07	1.7077e+07	1.33777e+07	1.96322e+07	4.53678e+06	1.32008e+07
Com_1983_pos	Proline-hydroxyproline	--	C10 H16 N2 O4	228.111	5.251	229.119	--	--	HMDB0006695	--	Organic acids and derivatives	Carboxylic acids and derivatives	Amino acids, peptides, and analogues	--	--	--	No results	Full match	No results	Organic acids and derivatives	Carboxylic acids and derivatives	Amino acids, peptides, and analogues	Dipeptides	0.759497	-0.396884	0.0257334	0.944444	1.09194	down	6.68371e+07	5.13948e+07	6.81582e+07	7.46481e+07	6.84547e+07	6.09137e+07	6.50678e+07	7.4073e+07	7.53943e+07	8.60212e+07	8.9487e+07	1.20501e+08	6.85566e+07	8.56722e+07
Com_934_pos	Tetrahydroaldosterone	--	C21 H32 O5	364.224	5.146	365.231	--	--	HMDB0258895	LMST02030275	Organoheterocyclic compounds	Oxepanes	-	Sterol Lipids [ST]	Steroids [ST02]	C21 steroids (gluco/mineralocorticoids, progestogins) and derivatives [ST0203]	No results	No results	Full match	Organoheterocyclic compounds	Oxepanes	Not available	Oxepanes	1.16645	0.222128	0.0260427	0.861111	1.06944	up	2.39865e+08	2.42418e+08	2.13446e+08	1.95133e+08	2.29418e+08	2.01797e+08	2.20346e+08	2.14172e+08	1.93138e+08	1.97892e+08	1.60337e+08	2.00749e+08	1.67129e+08	1.88903e+08
Com_2877_pos	HNK	--	C16 H27 N7 O5	379.202	4.727	380.209	--	--	--	--	--	--	--	--	--	--	Invalid mass	No results	No results					0.733306	-0.447513	0.0264907	0.916667	1.14654	down	4.07926e+07	5.22217e+07	4.49017e+07	4.1491e+07	3.99931e+07	4.13374e+07	4.34563e+07	6.69974e+07	5.39034e+07	4.97487e+07	4.25721e+07	8.24704e+07	5.98726e+07	5.92608e+07
Com_11017_pos	NLK	--	C16 H31 N5 O5	373.232	5.158	374.239	--	--	--	--	--	--	--	--	--	--	Full match	No results	No results					1.88291	0.912965	0.0270536	0.833333	1.11726	up	5.49275e+06	1.688e+07	1.8924e+07	1.81126e+07	1.31579e+07	1.44338e+07	1.45002e+07	8.18879e+06	7.13686e+06	5.49752e+06	8.48181e+06	9.52335e+06	7.37727e+06	7.70093e+06
Com_4480_pos	QLH	--	C17 H28 N6 O5	396.212	2.229	397.219	--	--	--	--	--	--	--	--	--	--	Full match	No results	No results					1.45509	0.541109	0.0281158	0.916667	1.0831	up	4.542e+07	2.77583e+07	4.55557e+07	3.37711e+07	4.33685e+07	3.20953e+07	3.79948e+07	2.98068e+07	2.56992e+07	2.81004e+07	1.40114e+07	3.15802e+07	2.7472e+07	2.61117e+07
Com_303_pos	L-Glutathione oxidized	Glutathione disulfide; GSSG; Oxiglutatione; Oxidized glutathione	C20 H32 N6 O12 S2	612.152	2.145	307.083	cpd:C00127	map00480 Glutathione metabolism	--	--	--	--	--	--	--	--	Full match	Full match	Full match	Organic acids and derivatives	Carboxylic acids and derivatives	Amino acids, peptides, and analogues	Peptides	1.57093	0.651623	0.0285214	0.944444	1.12605	up	7.75697e+08	4.91852e+08	4.66199e+08	5.89884e+08	5.68737e+08	5.96934e+08	5.8155e+08	3.8458e+08	4.58591e+08	5.07956e+08	4.30267e+08	1.75537e+08	2.64233e+08	3.70194e+08
Com_2341_pos	INK	--	C16 H31 N5 O5	188.116	4.014	189.123	--	--	--	--	--	--	--	--	--	--	Invalid mass	No match	No match					1.25701	0.329995	0.0287304	0.861111	1.07949	up	6.56086e+07	9.35769e+07	7.69697e+07	8.07592e+07	8.93899e+07	7.62344e+07	8.04231e+07	7.90776e+07	5.80059e+07	6.13453e+07	4.70776e+07	7.2326e+07	6.60462e+07	6.39797e+07
Com_2006_pos	Citric acid	Citrate; Citric acid; 2-Hydroxy-1,2,3-propanetricarboxylic acid; 2-Hydroxytricarballylic acid	C6 H8 O7	192.027	1.58	193.034	cpd:C00158	map00020 Citrate cycle (TCA cycle);map00250 Alanine, aspartate and glutamate metabolism;map00630 Glyoxylate and dicarboxylate metabolism;map01100 Metabolic pathways;map01110 Biosynthesis of secondary metabolites;map01130 Biosynthesis of antibiotics;map01200 Carbon metabolism;map01210 2-Oxocarboxylic acid metabolism;map01230 Biosynthesis of amino acids	HMDB0000094	--	Organic acids and derivatives	Carboxylic acids and derivatives	Tricarboxylic acids and derivatives	--	--	--	No results	No results	Full match	Organic acids and derivatives	Carboxylic acids and derivatives	Tricarboxylic acids and derivatives	Tricarboxylic acids and derivatives	1.54753	0.629969	0.0291259	0.833333	1.08402	up	9.41767e+07	7.61281e+07	8.7658e+07	1.25293e+08	7.85219e+07	6.87551e+07	8.84222e+07	3.98675e+07	9.04343e+07	7.69467e+07	5.09806e+07	3.25872e+07	5.2009e+07	5.71375e+07
Com_22330_pos	MGMG (18:2)	--	C27 H48 O9	516.328	4.908	517.335	--	--	--	--	--	--	--	--	--	--	No results	No results	Full match					0.642092	-0.639147	0.0293338	0.916667	1.07103	down	1.20664e+06	2.14464e+06	1.87392e+06	1.74695e+06	1.79906e+06	1.94669e+06	1.78632e+06	2.57231e+06	4.83777e+06	2.30702e+06	2.63836e+06	1.80852e+06	2.52816e+06	2.78202e+06
Com_19831_pos	2-Naphthol	2-Naphthol; beta-Naphthol	C10 H8 O	144.058	5.24	145.065	cpd:C11713	--	HMDB0012322	--	Benzenoids	Naphthalenes	Naphthols and derivatives	--	--	--	No results	No results	Full match	Benzenoids	Naphthalenes	Naphthols and derivatives	Naphthols and derivatives	0.831556	-0.266115	0.0295304	0.888889	1.05019	down	3.85579e+06	4.90596e+06	4.07623e+06	4.17144e+06	5.29923e+06	4.29164e+06	4.43338e+06	4.3972e+06	6.42032e+06	5.43165e+06	4.82403e+06	5.32861e+06	5.58675e+06	5.33143e+06
Com_619_pos	DL-Lysine	Lysine	C6 H14 N2 O2	146.105	1.335	147.113	cpd:C16440	--	--	--	--	--	--	--	--	--	Full match	Full match	Full match	Organic acids and derivatives	Carboxylic acids and derivatives	Amino acids, peptides, and analogues	Alpha amino acids	0.764664	-0.387102	0.0309985	0.861111	1.0761	down	3.26737e+08	2.87709e+08	2.16144e+08	2.8008e+08	2.02235e+08	1.79574e+08	2.48746e+08	3.22021e+08	3.45571e+08	3.30861e+08	3.06981e+08	3.79699e+08	2.66677e+08	3.25302e+08
Com_2105_pos	Linoleoyl ethanolamide	--	C20 H37 N O2	323.282	8.284	324.289	--	--	HMDB0012252	--	Organic nitrogen compounds	Organonitrogen compounds	Amines	--	--	--	Full match	Invalid mass	No results	Organic nitrogen compounds	Organonitrogen compounds	Amines	N-acylethanolamines	0.315827	-1.66279	0.031089	0.861111	1.14727	down	1.08691e+07	1.1287e+07	1.38245e+07	1.89e+07	1.91228e+07	1.22948e+07	1.43831e+07	5.402e+07	3.5545e+07	1.34744e+07	1.72367e+07	1.13606e+08	3.93633e+07	4.55409e+07
Com_22589_pos	Bilirubin	Bilirubin	C33 H36 N4 O6	584.262	10.507	585.269	cpd:C00486	map00860 Porphyrin and chlorophyll metabolism;map01100 Metabolic pathways;map01110 Biosynthesis of secondary metabolites	HMDB0000054	--	Organoheterocyclic compounds	Tetrapyrroles and derivatives	Bilirubins	--	--	--	No results	Full match	Full match	Organoheterocyclic compounds	Tetrapyrroles and derivatives	Bilirubins	Bilirubins	5.32572	2.41298	0.0317663	0.861111	1.06941	up	968222	4.66566e+06	351277	517316	223679	934286	1.27674e+06	104725	119067	533214	149574	259364	272443	239731
Com_2448_pos	4-(2,3-dihydro-1,4-benzodioxin-6-yl)butanoic acid	--	C12 H14 O4	200.105	6.067	201.112	--	--	--	--	--	--	--	--	--	--	Invalid mass	No results	No results					1.48363	0.569135	0.0322766	0.805556	1.11708	up	8.03638e+07	6.95979e+07	8.43493e+07	8.49562e+07	8.52683e+07	7.19917e+07	7.94212e+07	3.50708e+07	6.99032e+07	4.16629e+07	5.00646e+07	8.92436e+07	3.52443e+07	5.35316e+07
Com_189_pos	L-Glutathione (reduced)	Glutathione; 5-L-Glutamyl-L-cysteinylglycine; N-(N-gamma-L-Glutamyl-L-cysteinyl)glycine; gamma-L-Glutamyl-L-cysteinyl-glycine; GSH; Reduced glutathione	C10 H17 N3 O6 S	307.083	6.729	308.091	cpd:C00051	map00270 Cysteine and methionine metabolism;map00480 Glutathione metabolism;map01100 Metabolic pathways;map02010 ABC transporters	--	--	--	--	--	--	--	--	Full match	Full match	Full match	Organic acids and derivatives	Carboxylic acids and derivatives	Amino acids, peptides, and analogues	Peptides	1.85171	0.888857	0.0329214	0.861111	1.04558	up	1.4111e+09	5.78784e+08	3.74464e+08	6.64013e+08	7.34154e+08	5.46566e+08	7.1818e+08	7.6129e+08	3.3844e+08	3.71017e+08	3.60984e+08	2.61547e+08	2.33806e+08	3.87847e+08
Com_19250_pos	4-Methoxycinnamic Acid	--	C10 H10 O3	178.063	5.008	179.07	--	--	HMDB0002040	--	Phenylpropanoids and polyketides	Cinnamic acids and derivatives	Cinnamic acids	--	--	--	No results	No results	Full match	Phenylpropanoids and polyketides	Cinnamic acids and derivatives	Cinnamic acids	Cinnamic acids	0.83143	-0.266333	0.0332223	0.861111	1.05279	down	4.35653e+06	4.81497e+06	4.02133e+06	4.23839e+06	4.91782e+06	3.98058e+06	4.38827e+06	6.22215e+06	5.16844e+06	4.1753e+06	5.13042e+06	6.0699e+06	4.90166e+06	5.27798e+06
Com_18075_pos	3-(3,4,5-trimethoxyphenyl)propanoic acid	--	C12 H16 O5	222.087	6.371	223.094	--	--	HMDB0030254	--	Phenylpropanoids and polyketides	Phenylpropanoic acids	-	--	--	--	Invalid mass	No results	No results					0.588207	-0.765605	0.033288	0.861111	1.07722	down	3.98471e+06	2.8083e+06	3.09847e+06	2.25635e+06	3.15941e+06	3.00452e+06	3.05196e+06	4.33421e+06	5.80343e+06	2.88622e+06	7.61999e+06	7.17113e+06	3.31652e+06	5.18858e+06
Com_8850_pos	Spiculisporic Acid	--	C17 H28 O6	328.19	5.178	329.197	--	--	--	--	--	--	--	--	--	--	No results	No results	Full match	Organic acids and derivatives	Carboxylic acids and derivatives	Tricarboxylic acids and derivatives	Tricarboxylic acids and derivatives	1.81596	0.86073	0.0338112	0.861111	1.11471	up	6.42178e+06	1.35018e+07	1.61019e+07	9.99263e+06	9.25623e+06	2.22801e+07	1.29257e+07	6.51214e+06	7.69074e+06	7.02214e+06	7.52727e+06	7.70736e+06	6.24754e+06	7.11787e+06
Com_11307_pos	S-Adenosyl-L-methionine	S-Adenosyl-L-methionine; S-Adenosylmethionine; AdoMet; SAM	C15 H22 N6 O5 S	398.139	5.999	399.146	cpd:C00019	map00261 Monobactam biosynthesis;map00270 Cysteine and methionine metabolism;map00330 Arginine and proline metabolism;map01100 Metabolic pathways;map01110 Biosynthesis of secondary metabolites;map01130 Biosynthesis of antibiotics;map01230 Biosynthesis of amino acids;map04122 Sulfur relay system	HMDB0001185	--	Nucleosides, nucleotides, and analogues	5'-deoxyribonucleosides	5'-deoxy-5'-thionucleosides	--	--	--	No results	No results	Full match	Nucleosides, nucleotides, and analogues	5'-deoxyribonucleosides	5'-deoxy-5'-thionucleosides	5'-deoxy-5'-thionucleosides	0.292224	-1.77485	0.0347501	0.861111	1.10337	down	3.48434e+06	1.85044e+06	1.68594e+06	2.43282e+06	2.75414e+06	2.30086e+06	2.41809e+06	1.29489e+07	4.12064e+06	1.07731e+07	1.59729e+07	1.76757e+06	4.06551e+06	8.27478e+06
Com_20376_pos	4-Hydroxyisoleucine	--	C6 H13 N O3	147.089	1.37	148.097	--	--	--	--	--	--	--	--	--	--	No results	No results	Full match	Organic acids and derivatives	Carboxylic acids and derivatives	Amino acids, peptides, and analogues	Isoleucine and derivatives	1.43105	0.517078	0.0351589	0.861111	1.05342	up	3.6459e+06	4.19918e+06	4.39252e+06	6.67928e+06	3.58419e+06	5.09889e+06	4.59999e+06	3.2467e+06	2.44708e+06	3.02857e+06	2.10375e+06	4.28392e+06	4.17642e+06	3.21441e+06
Com_2887_pos	PC (17:1/17:1)	--	C42 H80 N O8 P	757.562	10.828	758.57	--	--	--	LMGP01010728	--	--	--	Glycerophospholipids [GP]	Glycerophosphocholines [GP01]	Diacylglycerophosphocholines [GP0101]	No results	Full match	No results	Lipids and lipid-like molecules	Glycerophospholipids	Glycerophosphocholines	Phosphocholines	2.6893	1.42723	0.0356465	0.833333	1.06207	up	2.29069e+07	2.93673e+07	1.08009e+07	7.14898e+07	7.18642e+07	6.58197e+07	4.53748e+07	6.89473e+07	2.37721e+07	3.67866e+06	1.05937e+06	2.06692e+06	1.70974e+06	1.68724e+07
Com_10917_pos	HexCer-NS (d19:2/18:1)	--	C43 H79 N O8	737.58	10.226	738.587	--	--	--	--	--	--	--	--	--	--	No results	Full match	No results	Lipids and lipid-like molecules	Sphingolipids	Glycosphingolipids	Glycosphingolipids	3.14047	1.65098	0.0360466	0.833333	1.03263	up	2.68882e+06	4.03674e+06	1.67047e+06	6.66244e+06	3.91868e+06	1.67243e+07	5.95024e+06	3.13138e+06	6.01648e+06	308986	688387	302733	920241	1.8947e+06
Com_27850_pos	LSD-d3	--	C20 H22 [2]H3 N3 O	326.219	10.371	327.227	--	--	--	--	--	--	--	--	--	--	Full match	No results	No results					2.24052	1.16384	0.0362283	0.888889	1.02881	up	856713	469897	1.00573e+06	2.29956e+06	734475	491558	976322	204798	369084	373524	696460	545581	425088	435756
Com_2543_pos	Glu-Glu	Glutamyl-glutamic acid; L-alpha-Glutamyl-L-glutamic acid; Glu-Glu	C10 H16 N2 O7	276.096	1.381	277.103	cpd:C01425	--	HMDB0028818	--	Organic acids and derivatives	Carboxylic acids and derivatives	Amino acids, peptides, and analogues	--	--	--	No results	No results	Full match	Organic acids and derivatives	Carboxylic acids and derivatives	Amino acids, peptides, and analogues	Dipeptides	1.34148	0.423824	0.0376098	0.861111	1.02225	up	8.17135e+07	5.64763e+07	5.76825e+07	8.13084e+07	8.17091e+07	6.96969e+07	7.14311e+07	5.89792e+07	7.27831e+07	5.45659e+07	3.9156e+07	3.76255e+07	5.63787e+07	5.32481e+07
Com_1084_pos	MLK	--	C17 H34 N4 O4 S	390.23	5.123	391.237	--	--	--	--	--	--	--	--	--	--	Full match	No results	No results					0.704784	-0.504747	0.0381773	0.805556	1.01528	down	1.55634e+08	8.71896e+07	1.37975e+08	1.36939e+08	8.27772e+07	8.39197e+07	1.14072e+08	1.47396e+08	2.26726e+08	1.19827e+08	1.58053e+08	1.8282e+08	1.36305e+08	1.61854e+08
Com_17903_pos	Trolox	--	C14 H18 O4	228.136	7.858	229.143	--	--	HMDB0038804	--	Organoheterocyclic compounds	Benzopyrans	1-benzopyrans	--	--	--	No results	Invalid mass	No match	Organoheterocyclic compounds	Benzopyrans	1-benzopyrans	1-benzopyrans	0.399805	-1.32263	0.0385357	0.861111	1.08523	down	1.42154e+06	1.31226e+06	1.71811e+06	1.47895e+06	1.54918e+06	1.0765e+06	1.42609e+06	1.09358e+06	7.93365e+06	3.42338e+06	3.91817e+06	2.98164e+06	2.0514e+06	3.56697e+06
Com_166_pos	DL-Norvaline	--	C5 H11 N O2	117.079	1.665	118.086	--	--	HMDB0251527	--	Organic acids and derivatives	Carboxylic acids and derivatives	Amino acids, peptides, and analogues	--	--	--	No results	No results	Full match	Organic acids and derivatives	Carboxylic acids and derivatives	Amino acids, peptides, and analogues	Alpha amino acids	0.703374	-0.507637	0.0389628	0.861111	1.02108	down	1.57385e+09	7.38507e+08	7.26634e+08	1.01564e+09	8.67313e+08	1.35466e+09	1.0461e+09	1.47868e+09	1.61381e+09	1.17377e+09	1.57994e+09	1.9439e+09	1.13348e+09	1.48726e+09
Com_1686_pos	2-Benzyl-5-[(3S)-1-isopropyl-3-pyrrolidinyl]-1,3,4-oxadiazole	--	C16 H21 N3 O	271.164	1.37	272.171	--	--	--	--	--	--	--	--	--	--	Invalid mass	No results	No results	Organic nitrogen compounds	Organonitrogen compounds	Amines	Aralkylamines	0.783212	-0.352525	0.0396161	0.833333	1.08182	down	8.68846e+07	9.24914e+07	9.51751e+07	8.503e+07	9.15025e+07	8.54606e+07	8.94241e+07	1.04253e+08	1.35452e+08	7.78713e+07	1.33441e+08	1.18128e+08	1.15911e+08	1.14176e+08
Com_955_pos	VLH	--	C17 H29 N5 O4	734.444	5.152	368.229	--	--	--	--	--	--	--	--	--	--	Invalid mass	No results	No results					1.16514	0.220503	0.0400071	0.861111	1.02528	up	2.33799e+08	2.46186e+08	2.17197e+08	1.99908e+08	2.29749e+08	2.05385e+08	2.22037e+08	2.15437e+08	1.93211e+08	2.03531e+08	1.5102e+08	2.08747e+08	1.71456e+08	1.90567e+08
Com_1482_pos	L-Saccharopine	N6-(L-1,3-Dicarboxypropyl)-L-lysine; Saccharopine; L-Saccharopine; N-[(S)-5-Amino-5-carboxypentyl]-L-glutamic acid	C11 H20 N2 O6	276.132	1.319	277.139	cpd:C00449	map00300 Lysine biosynthesis;map00310 Lysine degradation;map01100 Metabolic pathways;map01110 Biosynthesis of secondary metabolites;map01130 Biosynthesis of antibiotics;map01230 Biosynthesis of amino acids	HMDB0000279	--	Organic acids and derivatives	Carboxylic acids and derivatives	Amino acids, peptides, and analogues	--	--	--	Full match	Full match	Full match	Organic acids and derivatives	Carboxylic acids and derivatives	Amino acids, peptides, and analogues	Glutamic acid and derivatives	1.51313	0.597533	0.0403561	0.833333	1.00594	up	1.04203e+08	1.53412e+08	1.62387e+08	1.72371e+08	8.41449e+07	1.00249e+08	1.29461e+08	6.85401e+07	5.69574e+07	6.60426e+07	1.28812e+08	1.10352e+08	8.26486e+07	8.55587e+07
Com_21443_pos	Dehydrocholic acid	Dehydrocholic acid; 3,7,12-Triketo-5beta-cholanoic acid	C24 H34 O5	402.242	1.368	403.249	cpd:C13154	--	--	LMST04010106	--	--	--	Sterol Lipids [ST]	Bile acids and derivatives [ST04]	C24 bile acids, alcohols, and derivatives [ST0401]	No results	No results	Full match	Lipids and lipid-like molecules	Steroids and steroid derivatives	Bile acids, alcohols and derivatives	Bile acids, alcohols and derivatives	1.31206	0.391834	0.0403867	0.833333	1.06835	up	4.91961e+06	4.7019e+06	3.99316e+06	4.38308e+06	4.00573e+06	4.00301e+06	4.33441e+06	2.96816e+06	3.53799e+06	2.86523e+06	2.09363e+06	4.30418e+06	4.05191e+06	3.30352e+06
Com_5889_pos	4-Hydroxytamoxifen	Hydroxytamoxifen; 4-Hydroxytamoxifen	C26 H29 N O2	193.612	1.377	194.619	cpd:C05011	--	HMDB0060530	--	Phenylpropanoids and polyketides	Stilbenes	-	--	--	--	Invalid mass	No results	No results	Phenylpropanoids and polyketides	Stilbenes	Not available	Stilbenes	1.20344	0.267163	0.0405021	0.861111	1.05096	up	2.95694e+07	2.8592e+07	2.79224e+07	2.81228e+07	3.4272e+07	2.74406e+07	2.93199e+07	2.29406e+07	2.56688e+07	2.34463e+07	1.80861e+07	3.04917e+07	2.5547e+07	2.43634e+07
Com_6045_pos	7-methyl-3-nitroimidazo[1,2-a]pyridine	--	C8 H7 N3 O2	177.051	1.22	216.014	--	--	--	--	--	--	--	--	--	--	Invalid mass	No results	No results					0.725629	-0.462696	0.0421424	0.861111	1.01044	down	2.04074e+07	1.59113e+07	1.49504e+07	2.45301e+07	1.77811e+07	1.54295e+07	1.81683e+07	2.69547e+07	2.91749e+07	2.06006e+07	3.53729e+07	1.90657e+07	1.90591e+07	2.5038e+07
Com_3592_pos	AKK	--	C15 H31 N5 O4	172.619	1.079	173.626	--	--	--	--	--	--	--	--	--	--	Invalid mass	No results	No results					1.34875	0.431626	0.0423758	0.888889	1.055	up	5.67901e+07	5.23639e+07	4.6599e+07	4.30912e+07	5.46564e+07	5.13652e+07	5.0811e+07	5.13446e+07	2.49127e+07	3.8861e+07	2.58416e+07	4.71319e+07	3.79435e+07	3.76726e+07
Com_4352_pos	PE (2:0/16:2)	--	C23 H42 N O8 P	491.264	6.696	492.272	--	--	--	--	--	--	--	--	--	--	No results	Full match	No results	Lipids and lipid-like molecules	Glycerophospholipids	Glycerophosphoethanolamines	1-alkyl,2-acylglycerophosphoethanolamines	0.338756	-1.56168	0.0427606	0.861111	1.0186	down	1.04669e+07	6.2873e+06	2.68778e+06	8.29425e+06	8.54516e+06	4.53493e+06	6.80272e+06	1.59919e+07	5.10949e+07	1.28176e+07	2.59609e+07	5.31936e+06	9.30411e+06	2.00815e+07
Com_5_pos	Oleamide	Oleamide; Oleyl amide; (Z)-9-Octadecenamide	C18 H35 N O	281.271	9.666	282.279	cpd:C19670	--	HMDB0002117	LMFA08010004	Lipids and lipid-like molecules	Fatty Acyls	Fatty amides	Fatty Acyls [FA]	Fatty amides [FA08]	Primary amides [FA0801]	Full match	Full match	No results	Lipids and lipid-like molecules	Fatty Acyls	Fatty amides	Fatty amides	1.49406	0.579234	0.0436437	0.805556	1.00612	up	1.22568e+10	2.04573e+10	1.94142e+10	2.16197e+10	2.41111e+10	2.11643e+10	1.98372e+10	7.5414e+09	1.55834e+10	1.39548e+10	1.24266e+10	2.15981e+10	8.56032e+09	1.32774e+10
Com_299_pos	Octyl hydrogen phthalate	--	C16 H22 O4	278.151	7.58	279.159	--	--	HMDB0254869	--	Benzenoids	Benzene and substituted derivatives	Benzoic acids and derivatives	--	--	--	Full match	Partial match	Full match					2.07197	1.051	0.0460677	0.888889	1.09359	up	7.45876e+08	7.74385e+08	9.21853e+08	7.24672e+08	7.4454e+08	6.23212e+08	7.55757e+08	7.91402e+07	7.52673e+08	5.27444e+08	5.9774e+08	1.4569e+08	8.5835e+07	3.64753e+08
Com_26225_pos	D-2-Aminoadipic acid	--	C6 H11 N O4	161.07	4.808	340.173	--	--	--	--	--	--	--	--	--	--	No results	No results	Full match	Organic acids and derivatives	Carboxylic acids and derivatives	Amino acids, peptides, and analogues	Alpha amino acids and derivatives	3.25312	1.70182	0.0464059	0.888889	1.03782	up	2.61461e+06	291018	573419	543370	328087	1.2029e+06	925567	421877	229885	293797	198919	244796	317828	284517
Com_16006_pos	Traumatic acid	Traumatic acid; (2E)-Dodecenedioic acid; Dodec-2-enedioic acid	C12 H20 O4	228.135	4.785	229.143	cpd:C16308	map00592 alpha-Linolenic acid metabolism;map01110 Biosynthesis of secondary metabolites	HMDB0000933	LMFA01170002	Lipids and lipid-like molecules	Fatty Acyls	Fatty acids and conjugates	Fatty Acyls [FA]	Fatty Acids and Conjugates [FA01]	Dicarboxylic acids [FA0117]	No results	No results	Full match	Lipids and lipid-like molecules	Fatty Acyls	Fatty acids and conjugates	Medium-chain fatty acids	1.22837	0.29674	0.0484264	0.861111	1.04097	up	7.74584e+06	9.34454e+06	9.15957e+06	7.85353e+06	8.12573e+06	9.45339e+06	8.61377e+06	7.60957e+06	6.52513e+06	6.83128e+06	4.77062e+06	8.48252e+06	7.85517e+06	7.01238e+06

## Sheet: Table S3
Supplementary Table S3 Sequencing Data Quality Statistics
sample	library	raw_reads	raw_bases	clean_reads	clean_bases	error_rate	Q20	Q30	GC_pct
CDG-1	FRAS230079184-1r	23732950	7.1	22702087	6.8	0.03	96.1	91.24	52.73
CDG-2	FRAS230079185-1r	22525842	6.8	21523474	6.5	0.03	96.31	91.24	52.64
CDG-3	FRAS230079186-1r	22606992	6.8	21719996	6.5	0.03	95.95	90.46	52.66
CDB-1	FRAS230079189-1r	22026790	6.6	21053006	6.3	0.03	96.18	90.96	52.5
CDB-2	FRAS230079190-1r	23244006	7	22112050	6.6	0.03	96.29	91.13	52.61
CDB-3	FRAS230079191-1r	23774767	7.1	22526360	6.8	0.03	95.88	90.29	52.54

## Sheet: Table S4
Supplementary Table S4 Annotated statistical tables
	Number of Unigenes	Percentage (%)
Annotated in NR	8702	45.84
Annotated in NT	2561	13.49
Annotated in KO	4431	23.34
Annotated in SwissProt	7428	39.12
Annotated in PFAM	9239	48.66
Annotated in GO	9110	47.99
Annotated in KOG	4978	26.22
Annotated in all Databases	1292	6.8
Annotated in at least one Database	12067	63.56
Total Unigenes	18983	100

## Sheet: Table S5
Supplementary Table S5 Gene Expression and Functional Annotation Statistics
gene_id	sample_readcount(Hl_P1)	sample_readcount(Hl_P2)	sample_readcount(Hl_P3)	sample_readcount(Hl_S1)	sample_readcount(Hl_S2)	sample_readcount(Hl_S3)	sample_fpkm(Hl_P1)	sample_fpkm(Hl_P2)	sample_fpkm(Hl_P3)	sample_fpkm(Hl_S1)	sample_fpkm(Hl_S2)	sample_fpkm(Hl_S3)	Gene Length	NR GI	NR ID	NR Score	NR Evalue	NR Description	NT GI	NT ID	NT Score	NT Evalue	NT Description	KO ID	KO Name	KO Description	Http Link	Swissprot ID	Swissprot Score	Swissprot Evalue	Swissprot Description	PFAM ID	PFAM description	Gene Ontology Biological Pathway	BP Description	Gene Ontology Molecular Function	MF Description	Gene Ontology Cellular Component	CC Description	KOG ID	KOG Description	UP_DOWN_REGULATION(HlPvsHlS)	CDG(CDGvsCDB)	CDB(CDGvsCDB)	log2FC(CDGvsCDB)	pval(CDGvsCDB)	padj(CDGvsCDB)	CDS_flag
Cluster-4978.148	0	0	0	0	125	73	0	0	0	0	38.66	22.94	419	KAG2184951.1		250	1.11e-25	hypothetical protein INT43_000864 [Umbelopsis isabellina]||KAJ2958632.1 hypothetical protein NQZ79_g5813 [Umbelopsis isabellina]	--	--	--	--	--	K02920	RP-L36e, RPL36	large subunit ribosomal protein L36e	http://www.genome.jp/dbget-bin/www_bget?ko:K02920	P49630	475	1.6e-61	60S ribosomal protein L36 OS=Drosophila melanogaster OX=7227 GN=RpL36 PE=1 SV=1	PF01158//PF11654	Ribosomal protein L36e//Non-classical export protein 1	GO:0006412//GO:0009306//GO:0042254	translation//protein secretion//ribosome biogenesis	GO:0003735	structural constituent of ribosome	GO:0005840	ribosome	KOG3452	60S ribosomal protein L36	DOWN	0	71.5977	-8.7739	0.0003952	0.0025839	blast,frame:-2 start:418 end:56
Cluster-4978.8893	561	403	584	1107.98	978.24	2623	20.22	15.25	21.98	43.04	36.12	96.09	1694	--	--	--	--	--	--	--	--	--	--	--	--	--	--	--	--	--	--	--	--	--	--	--	--	--	--	--	--	DOWN	459.285	1700.36	-1.8886	3.0778e-06	3.3295e-05	--
Cluster-5160.0	6	7	15	0	0	0	1.6	1.99	4.24	0	0	0	444	--	--	--	--	--	--	--	--	--	--	--	--	--	--	--	--	--	--	--	--	--	--	--	--	--	--	--	--	UP	8.38239	0	5.3637	0.012125	0.047232	--
Cluster-4978.7631	1583	1601	1140	478	414	317	74.67	79.38	56.21	24.31	20	15.21	1353	--	--	--	--	--	--	--	--	--	--	--	--	--	--	--	--	--	--	PF01312//PF06423//PF04376	FlhB HrpN YscU SpaS Family//GWT1//Arginine-tRNA-protein transferase, N terminus	GO:0006506//GO:0016598//GO:0009306	GPI anchor biosynthetic process//protein arginylation//protein secretion	GO:0016746//GO:0004057	acyltransferase activity//arginyltransferase activity	GO:0016020	membrane	--	--	UP	1278.16	450.36	1.5057	5.1882e-08	7.8251e-07	--
Cluster-4978.1968	52	50	30	0	3	0	3.13	3.17	1.89	0	0.18	0	1114	--	--	--	--	--	--	--	--	--	--	--	--	--	--	--	--	--	--	--	--	--	--	--	--	--	--	--	--	UP	38.9441	1.1156	5.1336	3.9396e-05	0.00033418	--
Cluster-4723.0	23	18	15	0	0	1	1.55	1.28	1.06	0	0	0.07	1020	--	--	--	--	--	--	--	--	--	--	--	--	--	--	--	--	--	--	--	--	--	--	--	--	--	--	--	--	UP	16.5356	0.344033	5.3831	0.00056256	0.0035262	--
Cluster-4978.6858	333	315	370	43	84	42	9.62	9.55	11.16	1.34	2.49	1.23	2052	KAI0937289.1		303	5.62e-26	hypothetical protein AcV5_005232 [Antrodia cinnamomea]	--	--	--	--	--	--	--	--	--	F1SY71	248	7.11e-21	Cytochrome P450 monooxygenase 71 OS=Postia placenta (strain ATCC 44394 / Madison 698-R) OX=561896 GN=CYP071 PE=1 SV=1	PF00067	Cytochrome P450	--	--	GO:0016705//GO:0020037//GO:0005506//GO:0004497	oxidoreductase activity, acting on paired donors, with incorporation or reduction of molecular oxygen//heme binding//iron ion binding//monooxygenase activity	--	--	--	--	UP	302.191	62.5397	2.2735	4.1026e-09	7.3687e-08	--
Cluster-6360.0	39	64.75	67	0	2	4	1.44	2.51	2.58	0	0.08	0.15	1660	--	--	--	--	--	--	--	--	--	--	--	--	--	--	--	--	--	--	--	--	--	--	--	--	--	--	--	--	UP	50.9419	2.11986	4.5522	1.514e-06	1.7355e-05	--
Cluster-3430.0	0	0	0	0	139	71	0	0	0	0	23.48	12.04	563	KAI9567491.1		477	9.63e-59	60S ribosomal protein L27a [Boletus coccyginus]	XM_015548293.1	XM_015548293	67	3.43606e-25	Aspergillus nomius NRRL 13137 ATP-dependent RNA helicase CHL1 (ANOM_003036), partial mRNA	K02900	RP-L27Ae, RPL27A	large subunit ribosomal protein L27Ae	http://www.genome.jp/dbget-bin/www_bget?ko:K02900	P41092	525	7.52e-68	60S ribosomal protein L27a OS=Drosophila melanogaster OX=7227 GN=RpL27A PE=1 SV=2	--	--	--	--	--	--	--	--	KOG1742	60s ribosomal protein L15/L27	DOWN	0	76.1158	-8.8621	0.00033433	0.0022308	blast,frame:-2 start:562 end:83
Cluster-4978.5376	2198.88	2764	2450.05	1	3	0	13.58	17.9	15.78	0.01	0.02	0	8677	CUS10360.1		744	1.42e-78	unnamed protein product [Tuber aestivum]	--	--	--	--	--	K08832	SRPK3, STK23	serine/threonine-protein kinase SRPK3	http://www.genome.jp/dbget-bin/www_bget?ko:K08832	--	--	--	--	PF09258//PF07684	Glycosyl transferase family 64 domain//NOTCH protein	GO:0030154//GO:0007275//GO:0007219	cell differentiation//multicellular organism development//Notch signaling pathway	GO:0016757	glycosyltransferase activity	--	--	--	--	UP	2200.03	1.50754	10.543	1.7535e-44	7.5014e-42	blast,frame:-1 start:4333 end:353
Cluster-4978.5379	49	31.99	25.99	114	72	174	5.92	4.08	3.3	14.9	8.88	21.45	680	--	--	--	--	--	--	--	--	--	--	--	--	--	--	--	--	--	--	PF01940	Integral membrane protein DUF92	--	--	--	--	--	--	--	--	DOWN	31.5294	131.318	-2.0577	3.3869e-05	0.00029111	--
Cluster-4978.10157	8	18	21	0	0	0	1.2	2.87	3.33	0	0	0	595	--	--	--	--	--	--	--	--	--	--	--	--	--	--	--	--	--	--	--	--	--	--	--	--	--	--	--	--	UP	14.0476	0	6.1087	0.0010689	0.0061547	--
Cluster-4978.10151	129	122.97	121	463	398.98	1082.01	4.37	4.38	4.28	16.92	13.86	37.28	1785	RPB05294.1		474	1.26e-51	hypothetical protein L873DRAFT_1798296 [Choiromyces venosus 120613-1]	--	--	--	--	--	--	--	--	--	--	--	--	--	PF13350	Tyrosine phosphatase family	GO:0006470	protein dephosphorylation	GO:0004721	phosphoprotein phosphatase activity	--	--	--	--	DOWN	110.531	702.087	-2.6676	8.5709e-11	1.9698e-09	blast,frame:-3 start:1114 end:548
Cluster-4978.10402	322	182	217	62	113	48	8.78	5.21	6.18	1.82	3.16	1.33	2158	--	--	--	--	--	--	--	--	--	--	--	--	--	--	--	--	--	--	--	--	--	--	--	--	--	--	--	--	UP	212.914	82.8349	1.363	0.0038738	0.018353	--
Cluster-4978.5214	1989	3474	3888	4600.51	5466.02	7238	13.09	23.97	26.68	32.6	36.91	48.37	8159	KAG0635136.1		5170	0	hypothetical protein HOY80DRAFT_1058063 [Tuber brumale]	XM_002839955.1	XM_002839955	352	0	Tuber melanosporum uncharacterized protein (GSTUM_00008270001), partial mRNA	--	--	--	--	--	--	--	--	PF15138//PF08281//PF05225//PF04814//PF07464//PF12190//PF03776//PF06841//PF04513//PF01442//PF01371//PF12802	Syncollin//Sigma-70, region 4//helix-turn-helix, Psq domain//Hepatocyte nuclear factor 1 (HNF-1), N terminus//Apolipophorin-III precursor (apoLp-III)//Fungal protease inhibitor//Septum formation topological specificity factor MinE//T4-like virus tail tube protein gp19//Baculovirus polyhedron envelope protein, PEP, C terminus//Apolipoprotein A1/A4/E domain//Trp repressor protein//MarR family	GO:0032955//GO:0010466//GO:0006887//GO:0006352//GO:0045893//GO:0051301//GO:0006355//GO:0042157//GO:0006869	regulation of division septum assembly//negative regulation of peptidase activity//exocytosis//DNA-templated transcription initiation//positive regulation of DNA-templated transcription//cell division//regulation of DNA-templated transcription//lipoprotein metabolic process//lipid transport	GO:0008289//GO:0003677//GO:0016987//GO:0003700//GO:0030414//GO:0005198	lipid binding//DNA binding//sigma factor activity//DNA-binding transcription factor activity//peptidase inhibitor activity//structural molecule activity	GO:0005634//GO:0019031//GO:0019028//GO:0030667//GO:0005667//GO:0005576	nucleus//viral envelope//viral capsid//secretory granule membrane//transcription regulator complex//extracellular region	--	--	DOWN	2788.97	6326.06	-1.1816	0.00018474	0.0013217	blast,frame:1 start:190 end:7206
Cluster-4978.5217	1627	2048	1789	404	401	506	37.77	49.9	43.35	10.1	9.54	11.93	2492	CUS11874.1		2062	3.83e-278	unnamed protein product [Tuber aestivum]	--	--	--	--	--	K17679	MSS116	ATP-dependent RNA helicase MSS116, mitochondrial	http://www.genome.jp/dbget-bin/www_bget?ko:K17679	Q4WRP2	1086	2.3e-136	ATP-dependent RNA helicase mss116, mitochondrial OS=Neosartorya fumigata (strain ATCC MYA-4609 / Af293 / CBS 101355 / FGSC A1100) OX=330879 GN=mss116 PE=3 SV=1	PF14999//PF04851//PF00270	Shadow of prion protein, neuroprotective//Type III restriction enzyme, res subunit//DEAD/DEAH box helicase	--	--	GO:0016787//GO:0005524//GO:0003676//GO:0003677	hydrolase activity//ATP binding//nucleic acid binding//DNA binding	GO:0031225	obsolete anchored component of membrane	KOG0342	ATP-dependent RNA helicase pitchoune	UP	1621.4	481.544	1.7511	1.0882e-23	1.0724e-21	blast,frame:3 start:3 end:2492
Cluster-4978.5210	555	626	468.96	0	0	3	14.33	16.97	12.65	0	0	0.08	2265	--	--	--	--	--	--	--	--	--	--	--	--	--	--	--	--	--	--	--	--	--	--	--	--	--	--	--	--	UP	488.445	1.0321	8.794	2.7259e-23	2.5914e-21	--
Cluster-4978.5211	1997	1843	1799.18	3663.73	3231	6279	66.65	64.61	62.73	131.8	110.5	213.03	1809	PUU80791.1		166	5.94e-10	hypothetical protein B9Z19DRAFT_1123041 [Tuber borchii]	--	--	--	--	--	--	--	--	--	--	--	--	--	--	--	--	--	--	--	--	--	--	--	DOWN	1670.35	4797.76	-1.5223	4.0197e-09	7.2473e-08	blast,frame:-2 start:1301 end:546
Cluster-4978.604	0	0	0	0	93	4	0	0	0	0	2.77	0.12	2042	CAG8468484.1		394	3.45e-40	5131_t:CDS:1, partial [Cetraspora pellucida]	--	--	--	--	--	K03114	SWE1	mitosis inhibitor protein kinase SWE1	http://www.genome.jp/dbget-bin/www_bget?ko:K03114	P54350	1110	1.91e-142	Wee1-like protein kinase OS=Drosophila melanogaster OX=7227 GN=Wee1 PE=1 SV=2	PF07714//PF02159//PF00069	Protein tyrosine and serine/threonine kinase//Oestrogen receptor//Protein kinase domain	GO:0043401//GO:0006355//GO:0007165//GO:0006468	steroid hormone mediated signaling pathway//regulation of DNA-templated transcription//signal transduction//protein phosphorylation	GO:0004672//GO:0005524//GO:0005496//GO:0030284//GO:0003677	protein kinase activity//ATP binding//steroid binding//nuclear estrogen receptor activity//DNA binding	GO:0005634	nucleus	KOG0601	Cyclin-dependent kinase WEE1	DOWN	0	35.9597	-7.7802	0.0076187	0.032467	blast,frame:-2 start:2032 end:182
Cluster-4978.609	1	0	0	0	61	15	0.07	0	0	0	4.4	1.08	988	KAI9183309.1		544	6.89e-65	Mitochondrial porin [Blastocladiella emersonii ATCC 22665]	--	--	--	--	--	K15040	VDAC2	voltage-dependent anion channel protein 2	http://www.genome.jp/dbget-bin/www_bget?ko:K15040	Q94920	1121	3.66e-154	Voltage-dependent anion-selective channel OS=Drosophila melanogaster OX=7227 GN=porin PE=1 SV=3	PF01459	Eukaryotic porin	GO:0055085	transmembrane transport	--	--	GO:0005741	mitochondrial outer membrane	KOG3126	Porin/voltage-dependent anion-selective channel protein	DOWN	0.288049	27.8443	-6.4496	0.0076032	0.032415	blast,frame:-1 start:877 end:20
Cluster-4978.3743	173	312	228	80	67	112	13	24.69	17.94	6.49	5.15	8.57	942	--	--	--	--	--	--	--	--	--	--	--	--	--	--	--	--	--	--	--	--	--	--	--	--	--	--	--	--	UP	211.84	94.8021	1.1589	0.0020304	0.010656	--
Cluster-4978.7637	1631.99	1702.72	1722.26	1859.56	3928.86	2915.67	42.76	46.84	47.12	52.5	105.53	77.64	2236	KAG0637108.1		900	1.34e-113	hypothetical protein HOY80DRAFT_1052544 [Tuber brumale]	--	--	--	--	--	K03264	EIF6	translation initiation factor 6	http://www.genome.jp/dbget-bin/www_bget?ko:K03264	C9SV08	810	4.91e-102	Eukaryotic translation initiation factor 6 OS=Verticillium alfalfae (strain VaMs.102 / ATCC MYA-4576 / FGSC 10136) OX=526221 GN=TIF6 PE=3 SV=2	--	--	--	--	--	--	--	--	KOG3185	Translation initiation factor 6 (eIF-6)	DOWN	1500.24	3193.28	-1.0899	0.00015776	0.0011532	blast,frame:-3 start:797 end:177
Cluster-4978.10851	191	190	176	17	24	2	11.46	11.99	11.05	1.1	1.47	0.12	1117	CUS13190.1		195	5.79e-13	unnamed protein product [Tuber aestivum]	--	--	--	--	--	--	--	--	--	O08759	125	3.44e-06	Ubiquitin-protein ligase E3A OS=Mus musculus OX=10090 GN=Ube3a PE=1 SV=2	PF05083	LST-1 protein	GO:0000902//GO:0006955	cell morphogenesis//immune response	--	--	GO:0016020	membrane	--	--	UP	165.025	16.2759	3.3476	1.2154e-05	0.00011625	--
Cluster-5345.0	14	34	31	0	0	0	0.9	2.31	2.1	0	0	0	1055	--	--	--	--	--	--	--	--	--	--	--	--	--	--	--	--	--	--	--	--	--	--	--	--	--	--	--	--	UP	23.5671	0	6.8553	3.4787e-05	0.00029783	--
Cluster-4978.8764	629	1257.08	1228.73	216	200	174	7.24	15.19	14.76	2.68	2.36	2.04	4769	RPA94798.1		2419	1.77e-312	hypothetical protein L873DRAFT_1792710 [Choiromyces venosus 120613-1]	--	--	--	--	--	--	--	--	--	--	--	--	--	PF04277//PF04663//PF01637	Oxaloacetate decarboxylase, gamma chain//Phenol hydroxylase conserved region//ATPase domain predominantly from Archaea	GO:0018916//GO:0042203//GO:0042184//GO:0019497//GO:0006814//GO:0036376	nitrobenzene metabolic process//toluene catabolic process//xylene catabolic process//hexachlorocyclohexane metabolic process//sodium ion transport//sodium ion export across plasma membrane	GO:0015081//GO:0005524//GO:0018662	sodium ion transmembrane transporter activity//ATP binding//phenol 2-monooxygenase activity	GO:0016020	membrane	--	--	UP	928.707	218.895	2.0855	7.8572e-09	1.3457e-07	blast,frame:-2 start:2362 end:92
Cluster-4978.8898	435	479	267	17	32	5	6.94	8.02	4.45	0.29	0.52	0.08	3511	CUS13034.1		273	1.11e-21	unnamed protein product [Tuber aestivum]	--	--	--	--	--	K14654	RIB7, arfC	2,5-diamino-6-(ribosylamino)-4(3H)-pyrimidinone 5'-phosphate reductase	http://www.genome.jp/dbget-bin/www_bget?ko:K14654	--	--	--	--	PF03525	Meiotic recombination protein Rec7 N-terminal domain	GO:0007131	reciprocal meiotic recombination	--	--	--	--	--	--	UP	348.66	20.2829	4.1081	1.793e-10	3.9289e-09	blast,frame:-1 start:3511 end:3305
Cluster-4978.11018	48	88	90	7	11	20	2.57	4.95	5.04	0.4	0.6	1.09	1222	--	--	--	--	--	--	--	--	--	--	--	--	--	--	--	--	--	--	--	--	--	--	--	--	--	--	--	--	UP	67.3686	13.7148	2.2885	0.00023073	0.0016058	--
Cluster-4978.4296	1850.96	2793.87	1826.09	5926.87	3294.97	3856.14	15.96	25.27	16.43	55.04	29.16	33.77	6285	XP_045967336.1		1330	6.03e-163	uncharacterized protein LAJ45_09954 [Morchella importuna]||KAH8146032.1 hypothetical protein LAJ45_09954 [Morchella importuna]	--	--	--	--	--	K05355	hexPS, COQ1	hexaprenyl-diphosphate synthase	http://www.genome.jp/dbget-bin/www_bget?ko:K05355	Q7S565	938	2.94e-111	Probable hexaprenyl pyrophosphate synthase, mitochondrial OS=Neurospora crassa (strain ATCC 24698 / 74-OR23-1A / CBS 708.71 / DSM 1257 / FGSC 987) OX=367110 GN=NCU02305 PE=3 SV=1	PF00348//PF06375//PF07307	Polyprenyl synthetase//AP-3 complex subunit delta-1//Heptaprenyl diphosphate synthase (HEPPP synthase) subunit 1	GO:0015031//GO:0008299//GO:0009234	protein transport//isoprenoid biosynthetic process//menaquinone biosynthetic process	--	--	GO:0030123	AP-3 adaptor complex	KOG0776	Geranylgeranyl pyrophosphate synthase/Polyprenyl synthetase	DOWN	1918.07	4874.93	-1.3457	5.5872e-05	0.00045665	blast,frame:-1 start:1971 end:613
Cluster-4978.4295	91	156	96	2	19	7	2.93	5.28	3.23	0.07	0.63	0.23	1866	--	--	--	--	--	--	--	--	--	--	--	--	--	--	--	--	--	--	--	--	--	--	--	--	--	--	--	--	UP	101.718	10.2576	3.3079	3.4794e-05	0.00029783	--
Cluster-4978.4292	129	233	120	0	11	2	21.61	41.34	21.17	0	1.88	0.34	560	--	--	--	--	--	--	--	--	--	--	--	--	--	--	--	--	--	--	PF12861	Anaphase-promoting complex subunit 11 RING-H2 finger	GO:0031145	anaphase-promoting complex-dependent catabolic process	GO:0061630//GO:0008270//GO:0097602	ubiquitin protein ligase activity//zinc ion binding//cullin family protein binding	GO:0005680	anaphase-promoting complex	--	--	UP	142.79	4.7786	4.8999	1.1303e-06	1.3206e-05	--
Cluster-4978.4290	85	104	120	0	0	2	4.08	5.25	6.03	0	0	0.1	1333	--	--	--	--	--	--	--	--	--	--	--	--	--	--	--	--	--	--	--	--	--	--	--	--	--	--	--	--	UP	91.9267	0.688065	6.9753	1.7944e-09	3.3777e-08	--
Cluster-4978.9665	123	161	131	24	20.57	27	2.86	3.93	3.18	0.6	0.49	0.64	2489	--	--	--	--	--	--	--	--	--	--	--	--	--	--	--	--	--	--	--	--	--	--	--	--	--	--	--	--	UP	123.107	26.5047	2.2154	6.9387e-10	1.3939e-08	--
Cluster-5591.0	28	38	40	0	2	0	1.18	1.68	1.76	0	0.09	0	1485	--	--	--	--	--	--	--	--	--	--	--	--	--	--	--	--	--	--	--	--	--	--	--	--	--	--	--	--	UP	31.533	0.743733	5.4154	4.9195e-05	0.0004065	--
Cluster-4978.5446	200	206	171	593	371	207	3.12	3.38	2.79	9.98	5.95	3.29	3581	--	--	--	--	--	--	--	--	--	--	--	--	--	--	--	--	--	--	PF03334	Na+/H+ antiporter subunit	GO:0098662	inorganic cation transmembrane transport	GO:0005451	obsolete monoatomic cation:proton antiporter activity	--	--	--	--	DOWN	170.826	441.599	-1.3696	0.0032195	0.015679	--
Cluster-6704.0	83	85	70	0	0	0	5.83	6.29	5.15	0	0	0	990	--	--	--	--	--	--	--	--	--	--	--	--	--	--	--	--	--	--	PF03303	WTF protein	GO:0110134	meiotic drive	--	--	--	--	--	--	UP	70.4531	0	8.4357	1.1815e-10	2.6508e-09	--
Cluster-4978.240	0	0	0	0	80	46	0	0	0	0	2.79	1.59	1780	KAI9002267.1		1795	2.77e-246	chaperonin Cpn60/TCP-1 family [Gaertneriomyces semiglobifer]	XM_014327177.1	XM_014327177	35	6.94745e-07	Trichosporon asahii var. asahii CBS 2479 T-complex protein 1, gamma subunit partial mRNA	K09495	CCT3, TRIC5	T-complex protein 1 subunit gamma	http://www.genome.jp/dbget-bin/www_bget?ko:K09495	P48605	2336	0	T-complex protein 1 subunit gamma OS=Drosophila melanogaster OX=7227 GN=CCT3 PE=2 SV=2	PF00118	TCP-1/cpn60 chaperonin family	--	--	GO:0005524	ATP binding	--	--	KOG0364	Chaperonin complex component, TCP-1 gamma subunit (CCT3)	DOWN	0	45.5748	-8.1223	0.0016511	0.0089128	blast,frame:3 start:48 end:1688
Cluster-4978.9008	222	165.74	137	52	33	8	46.07	36.51	30	11.71	6.96	1.7	500	--	--	--	--	--	NC_048507.1	NC_048507	34	6.69594e-07	Antarctomyces pellizariae strain UFMGCB 12416 mitochondrion, complete genome	--	--	--	--	--	--	--	--	PF05786//PF00424	Condensin complex subunit 2//REV protein (anti-repression trans-activator protein)	GO:0006355//GO:0007076	regulation of DNA-templated transcription//mitotic chromosome condensation	GO:0003700	DNA-binding transcription factor activity	GO:0042025//GO:0005667//GO:0000796	host cell nucleus//transcription regulator complex//condensin complex	--	--	UP	154.936	35.4049	2.1337	0.0026909	0.013482	--
Cluster-1319.0	0	0	0	0	21	40	0	0	0	0	1.1	2.09	1263	--	--	--	--	--	--	--	--	--	--	--	--	--	--	P15278	908	3.64e-117	Fasciclin-3 OS=Drosophila melanogaster OX=7227 GN=Fas3 PE=1 SV=1	--	--	--	--	--	--	--	--	--	--	DOWN	0	21.5705	-7.0435	0.012711	0.04904	blast,frame:2 start:2 end:1261
Cluster-4978.1062	3	1	2	16	7	18	0.34	0.12	0.24	1.95	0.8	2.07	712	--	--	--	--	--	--	--	--	--	--	--	--	--	--	--	--	--	--	--	--	--	--	--	--	--	--	--	--	DOWN	1.7711	15.0667	-3.0863	0.0047921	0.021952	--
Cluster-4978.1061	9	13	8	0	0	0	1.54	2.35	1.44	0	0	0	554	--	--	--	--	--	--	--	--	--	--	--	--	--	--	--	--	--	--	--	--	--	--	--	--	--	--	--	--	UP	8.88457	0	5.4483	0.00716	0.030855	--
Cluster-4978.2059	21	31	19	0	1	0	1.08	1.68	1.02	0	0.05	0	1262	--	--	--	--	--	--	--	--	--	--	--	--	--	--	--	--	--	--	--	--	--	--	--	--	--	--	--	--	UP	21.0298	0.371867	5.7296	0.00015509	0.0011373	--
Cluster-4978.3210	83	112	78	2	7	21	9.9	14.1	9.76	0.26	0.85	2.55	686	--	--	--	--	--	--	--	--	--	--	--	--	--	--	--	--	--	--	--	--	--	--	--	--	--	--	--	--	UP	80.8898	10.6116	2.9185	0.00027346	0.0018704	--
Cluster-4978.3514	151	147	130	42	45	38	3.77	3.85	3.39	1.13	1.15	0.96	2334	PWW76504.1		231	9.15e-17	hypothetical protein C7212DRAFT_344095 [Tuber magnatum]	--	--	--	--	--	--	--	--	--	--	--	--	--	PF05757	Oxygen evolving enhancer protein 3 (PsbQ)	GO:0015979	photosynthesis	GO:0005509	calcium ion binding	GO:0009523//GO:0009654//GO:0019898	photosystem II//photosystem II oxygen evolving complex//extrinsic component of membrane	--	--	UP	126.722	46.2688	1.4561	1.3878e-06	1.6016e-05	blast,frame:2 start:962 end:2194
Cluster-4978.3517	11	9.75	9	0	0	1	1.09	1.02	0.94	0	0	0.1	774	--	--	--	--	--	--	--	--	--	--	--	--	--	--	--	--	--	--	--	--	--	--	--	--	--	--	--	--	UP	8.87801	0.344033	4.4856	0.01009	0.040837	--
Cluster-4978.6596	9315.45	8881.68	12897.8	15721.2	16827.6	19145.5	89.85	89.85	129.77	163.3	166.52	187.54	5646	KAG0637853.1		4852	0	hypothetical protein HOY80DRAFT_225326 [Tuber brumale]	XM_046268325.1	XM_046268325	189	5.49759e-92	Fusarium solani uncharacterized protein (B0J15DRAFT_182622), mRNA	K17974	JSN1, PUF1	protein JSN1	http://www.genome.jp/dbget-bin/www_bget?ko:K17974	O60059	979	3.51e-114	Pumilio domain-containing protein C56F2.08c OS=Schizosaccharomyces pombe (strain 972 / ATCC 24843) OX=284812 GN=SPBC56F2.08c PE=1 SV=1	PF00076//PF00806//PF00944	RNA recognition motif. (a.k.a. RRM, RBD, or RNP domain)//Pumilio-family RNA binding repeat//Alphavirus core protein	GO:0006508	proteolysis	GO:0003723//GO:0004252	RNA binding//serine-type endopeptidase activity	--	--	--	--	DOWN	9252.35	19006.3	-1.0386	7.5993e-07	9.1929e-06	blast,frame:-2 start:4277 end:654
Cluster-4978.3519	248.49	285	397	26	61.44	15	8.62	10.38	14.39	0.97	2.18	0.53	1750	CUS07209.1		325	2.53e-29	unnamed protein product [Tuber aestivum]	XM_003041978.1	XM_003041978	35	6.82815e-07	Fusarium vanettenii 77-13-4 uncharacterized protein (NECHADRAFT_86938), partial mRNA	K01336	PRB1	cerevisin	http://www.genome.jp/dbget-bin/www_bget?ko:K01336	C5FQI3	267	8.28e-24	Subtilisin-like protease 6 OS=Arthroderma otae (strain ATCC MYA-4605 / CBS 113480) OX=554155 GN=SUB6 PE=3 SV=1	PF00082	Subtilase family	GO:0006508	proteolysis	GO:0008236	serine-type peptidase activity	--	--	KOG1153	Subtilisin-related protease/Vacuolar protease B	UP	277.073	38.0349	2.8666	1.3038e-06	1.5112e-05	--
Cluster-4362.0	14	25	12	0	1	0	1.17	2.2	1.05	0	0.09	0	874	--	--	--	--	--	--	--	--	--	--	--	--	--	--	--	--	--	--	--	--	--	--	--	--	--	--	--	--	UP	15.0991	0.371867	5.2517	0.0012765	0.007147	--
Cluster-4978.7189	16675.8	5270.05	10250.4	2970.45	2474.81	1102.23	299.26	99.24	191.97	57.42	45.54	20.09	3150	RPA94175.1		1885	2.82e-249	hypothetical protein L873DRAFT_1814903 [Choiromyces venosus 120613-1]	XM_049384913.1	XM_049384913	85	1.98677e-34	Alternaria hordeiaustralica uncharacterized protein (J4E84_002286), partial mRNA	K00624	E2.3.1.7	carnitine O-acetyltransferase	http://www.genome.jp/dbget-bin/www_bget?ko:K00624	Q00614	931	9.71e-112	Carnitine O-acetyltransferase, mitochondrial OS=Candida tropicalis OX=5482 GN=CAT2 PE=3 SV=1	--	--	--	--	--	--	--	--	--	--	UP	9494.55	2463.56	1.9464	0.00019686	0.0013936	--
Cluster-4978.7184	499.31	544	400	1018	939	877.99	9.57	10.94	8	21.01	18.45	17.09	2966	RPB02353.1		1723	1.24e-230	UPF0052-domain-containing protein [Choiromyces venosus 120613-1]	--	--	--	--	--	--	--	--	--	P53980	654	8.86e-75	Uncharacterized protein YNL011C OS=Saccharomyces cerevisiae (strain ATCC 204508 / S288c) OX=559292 GN=YNL011C PE=1 SV=1	PF01933	2-phospho-L-lactate transferase CofD	--	--	GO:0043743	LPPG:FO 2-phospho-L-lactate transferase activity	--	--	--	--	DOWN	426.963	1050.24	-1.2981	2.895e-10	6.1366e-09	--
Cluster-4978.7182	70207.8	77160.2	87885.2	254742	138532	270309	2622.48	3027.83	3429.78	10257.4	5301.25	10264.8	1643	XP_044695420.1		228	3.57e-20	uncharacterized protein H6S33_011752 [Morchella sextelata]||KAH0610225.1 hypothetical protein H6S33_011752 [Morchella sextelata]	--	--	--	--	--	--	--	--	--	--	--	--	--	PF06112//PF06375	Gammaherpesvirus capsid protein//AP-3 complex subunit delta-1	GO:0015031	protein transport	--	--	GO:0030123//GO:0019028	AP-3 adaptor complex//viral capsid	--	--	DOWN	69910.6	244355	-1.8054	9.482e-10	1.8611e-08	blast,frame:1 start:31 end:513
Cluster-4978.2602	178	192	148	42	73	67	7.08	8.02	6.15	1.8	2.97	2.71	1558	KAG0642083.1		301	1.18e-27	hypothetical protein HOY80DRAFT_680889 [Tuber brumale]	--	--	--	--	--	--	--	--	--	--	--	--	--	--	--	--	--	--	--	--	--	--	--	UP	153.319	66.658	1.2002	0.00027752	0.0018927	blast,frame:-3 start:1310 end:315
Cluster-4978.2603	136	165	129	3	4	5	1.92	2.44	1.9	0.05	0.06	0.07	3944	--	--	--	--	--	--	--	--	--	--	--	--	--	--	--	--	--	--	PF13606//PF00023//PF08022//PF06645//PF13857//PF12796//PF13637	Ankyrin repeat//Ankyrin repeat//FAD-binding domain//Microsomal signal peptidase 12 kDa subunit (SPC12)//Ankyrin repeats (many copies)//Ankyrin repeats (3 copies)//Ankyrin repeats (many copies)	GO:0006465	signal peptide processing	GO:0005515//GO:0016491	protein binding//oxidoreductase activity	GO:0005787	signal peptidase complex	--	--	UP	127.425	4.38346	4.8531	3.6128e-18	2.0796e-16	--
Cluster-4978.2601	46	61	25	0	3	1	22.06	31.56	12.85	0	1.45	0.5	356	--	--	--	--	--	--	--	--	--	--	--	--	--	--	--	--	--	--	--	--	--	--	--	--	--	--	--	--	UP	38.9449	1.45963	4.7296	2.1801e-05	0.00019709	--
Cluster-4978.2607	79	94	51	5	4	5	3.86	4.82	2.6	0.26	0.2	0.25	1316	--	--	--	--	--	--	--	--	--	--	--	--	--	--	--	--	--	--	--	--	--	--	--	--	--	--	--	--	UP	66.1616	5.16734	3.6808	7.2492e-09	1.2496e-07	--
Cluster-4978.2604	17	21	36	104.21	116.98	301	0.95	1.23	2.1	6.26	6.67	17.06	1184	--	--	--	--	--	--	--	--	--	--	--	--	--	--	--	--	--	--	--	--	--	--	--	--	--	--	--	--	DOWN	22.11	187.824	-3.0892	1.7768e-07	2.4359e-06	--
Cluster-4978.2605	8	7	15	1	0	0	0.67	0.62	1.31	0.09	0	0	873	--	--	--	--	--	--	--	--	--	--	--	--	--	--	--	--	--	--	PF06375	AP-3 complex subunit delta-1	GO:0015031	protein transport	--	--	GO:0030123	AP-3 adaptor complex	--	--	UP	8.95849	0.391942	4.4977	0.012591	0.048692	--
Cluster-4978.2608	59	79	48	19	20	16	3.06	4.31	2.6	1.06	1.06	0.84	1253	PWW72616.1		330	2.58e-30	hypothetical protein C7212DRAFT_347847 [Tuber magnatum]	--	--	--	--	--	--	--	--	--	--	--	--	--	--	--	--	--	--	--	--	--	--	--	UP	55.0437	20.3888	1.4358	0.002974	0.014649	blast,frame:1 start:1 end:1251
Cluster-4192.0	9	14	17	0	0	0	3.58	5.98	7.21	0	0	0	379	--	--	--	--	--	--	--	--	--	--	--	--	--	--	--	--	--	--	--	--	--	--	--	--	--	--	--	--	UP	11.9297	0	5.873	0.0018589	0.0098767	--
Cluster-4978.6041	188.16	268.84	185	65.01	77	65.02	4.98	7.47	5.11	1.85	2.09	1.75	2217	KAG0637705.1		566	8.54e-64	CAAX protease self-immunity-domain-containing protein [Tuber brumale]	--	--	--	--	--	K08658	RCE1, FACE2	prenyl protein peptidase	http://www.genome.jp/dbget-bin/www_bget?ko:K08658	O94448	270	5.63e-25	Probable CAAX prenyl protease 2 OS=Schizosaccharomyces pombe (strain 972 / ATCC 24843) OX=284812 GN=SPAC1687.02 PE=3 SV=1	PF02517	Type II CAAX prenyl endopeptidase Rce1-like	GO:0071586	CAAX-box protein processing	GO:0004222	metalloendopeptidase activity	GO:0016020	membrane	KOG4130	Prenyl protein protease	UP	190.297	76.4721	1.3161	2.8464e-05	0.00024874	blast,frame:-2 start:1514 end:990
Cluster-4978.6048	578	639	561	1673.98	1429	3058.01	48.25	56.2	49.06	150.9	121.93	259.99	873	KAI5798957.1		358	1.49e-39	hypothetical protein EDC01DRAFT_24467 [Geopyxis carbonaria]	--	--	--	--	--	--	--	--	--	P54472	164	1.3e-11	GTP cyclohydrolase 1 type 2 homolog OS=Bacillus subtilis (strain 168) OX=224308 GN=yqfO PE=3 SV=2	PF10486	Phosphoinositide 3-kinase gamma adapter protein p101 subunit	--	--	GO:0046935	1-phosphatidylinositol-3-kinase regulator activity	GO:0005944	phosphatidylinositol 3-kinase complex, class IB	--	--	DOWN	527.021	2239.56	-2.0874	3.6414e-12	1.0109e-10	blast,frame:-2 start:872 end:261
Cluster-5773.0	12	8	8	0	0	0	1.27	0.89	0.89	0	0	0	741	--	--	--	--	--	--	--	--	--	--	--	--	--	--	--	--	--	--	--	--	--	--	--	--	--	--	--	--	UP	8.26853	0	5.3449	0.0095483	0.039182	--
Cluster-4978.9154	503	412	494	366	1153	857	32.58	28.09	33.49	25.58	76.41	56.5	1053	--	--	--	--	--	--	--	--	--	--	--	--	--	--	--	--	--	--	PF08208//PF04277//PF08496	DNA-directed RNA polymerase I subunit RPA34.5//Oxaloacetate decarboxylase, gamma chain//Peptidase family S49 N-terminal	GO:0006814//GO:0006360//GO:0036376	sodium ion transport//transcription by RNA polymerase I//sodium ion export across plasma membrane	GO:0015081//GO:0004252	sodium ion transmembrane transporter activity//serine-type endopeptidase activity	GO:0016020//GO:0005886	membrane//plasma membrane	--	--	DOWN	417.751	867.049	-1.0536	0.012067	0.047065	--
Cluster-4978.2326	17	38.6	18	1	0	0	1.31	3.14	1.45	0.08	0	0	924	--	--	--	--	--	--	--	--	--	--	--	--	--	--	--	--	--	--	--	--	--	--	--	--	--	--	--	--	UP	21.9405	0.391942	5.7907	0.00022092	0.0015459	--
Cluster-6169.0	24	23	23	6	4	4	2.77	2.8	2.78	0.75	0.47	0.47	701	--	--	--	--	--	--	--	--	--	--	--	--	--	--	--	--	--	--	--	--	--	--	--	--	--	--	--	--	UP	20.7475	5.21525	1.9995	0.007127	0.030741	--
Cluster-4978.5585	832	1463	1210	3	1	0	16.1	29.71	24.44	0.06	0.02	0	2939	XP_043133162.1		410	4.24e-39	uncharacterized protein ACHE_20098S [Aspergillus chevalieri]||BCR84640.1 hypothetical protein ACHE_20098S [Aspergillus chevalieri]	--	--	--	--	--	--	--	--	--	--	--	--	--	--	--	--	--	--	--	--	--	--	--	UP	1042.36	1.54769	9.4588	7.334e-32	1.2326e-29	blast,frame:3 start:357 end:2264
Cluster-4978.5580	189.46	228.93	213	16	14	28	5.83	7.39	6.84	0.53	0.44	0.88	1942	RPA94883.1		530	2.42e-60	hypothetical protein L873DRAFT_1389188 [Choiromyces venosus 120613-1]	--	--	--	--	--	--	--	--	--	--	--	--	--	PF01284	Membrane-associating domain	--	--	--	--	GO:0016020	membrane	--	--	UP	187.296	21.1101	3.1426	3.2704e-16	1.5125e-14	blast,frame:-1 start:1624 end:980|blast,frame:3 start:441 end:1109
Cluster-4978.11201	23	37	33	0	0	0	2.2	3.74	3.31	0	0	0	793	--	--	--	--	--	--	--	--	--	--	--	--	--	--	--	--	--	--	--	--	--	--	--	--	--	--	--	--	UP	27.6585	0	7.0864	3.6551e-06	3.898e-05	--
Cluster-4978.7612	3225	2964	2969	3842.09	5638.04	6247	61.7	59.51	59.29	79.19	110.62	121.43	2970	KAG0127694.1		1137	2.31e-145	hypothetical protein HOY82DRAFT_567450 [Tuber indicum]	XM_002835925.2	XM_002835925	249	1.27411e-125	Tuber melanosporum uncharacterized protein (GSTUM_00004495001), mRNA	--	--	--	--	O74782	519	9.97e-58	Universal stress protein A family protein C25B2.10 OS=Schizosaccharomyces pombe (strain 972 / ATCC 24843) OX=284812 GN=SPBC25B2.10 PE=1 SV=1	--	--	--	--	--	--	--	--	--	--	DOWN	2713.31	5751.6	-1.084	9.793e-09	1.6488e-07	blast,frame:-2 start:1658 end:573
Cluster-2034.0	0	0	0	0	49	25	0	0	0	0	3.49	1.77	996	RKP18968.1		449	3.11e-53	dynein light chain dlc8b [Rozella allomycis CSF55]	--	--	--	--	--	K10418	DYNLL	dynein light chain LC8-type	http://www.genome.jp/dbget-bin/www_bget?ko:K10418	Q24117	459	1.41e-56	Dynein light chain 1, cytoplasmic OS=Drosophila melanogaster OX=7227 GN=ctp PE=1 SV=1	PF01221//PF06457	Dynein light chain type 1//Ectatomin	GO:0006811//GO:0007017	monoatomic ion transport//microtubule-based process	GO:0005216	monoatomic ion channel activity	GO:0030286//GO:0005576	dynein complex//extracellular region	KOG3430	Dynein light chain type 1	DOWN	0	26.8223	-7.3575	0.0075157	0.032123	blast,frame:3 start:177 end:482
Cluster-4978.10370	104	126.82	134.69	21	8	26	1.63	2.09	2.21	0.36	0.13	0.41	3565	XP_003656884.1		562	5.59e-60	uncharacterized protein THITE_2122160 [Thermothielavioides terrestris NRRL 8126]||AEO70548.1 hypothetical protein THITE_2122160 [Thermothielavioides terrestris NRRL 8126]	--	--	--	--	--	--	--	--	--	--	--	--	--	PF08545	3-Oxoacyl-[acyl-carrier-protein (ACP)] synthase III	GO:0042967//GO:0006633	obsolete acyl-carrier-protein biosynthetic process//fatty acid biosynthetic process	GO:0004315	3-oxoacyl-[acyl-carrier-protein] synthase activity	GO:0005835	fatty acid synthase complex	--	--	UP	108.79	20.1506	2.4309	5.3531e-06	5.5211e-05	blast,frame:1 start:1663 end:2916
Cluster-2944.1	1	0	0	0	99	7	0.02	0	0	0	2.3	0.16	2542	--	--	--	--	--	--	--	--	--	--	--	--	--	--	Q499B3	752	1.15e-85	KAT8 regulatory NSL complex subunit 3 OS=Danio rerio OX=7955 GN=kansl3 PE=2 SV=1	PF01738//PF02230	Dienelactone hydrolase family//Phospholipase/Carboxylesterase	--	--	GO:0016787	hydrolase activity	--	--	--	--	DOWN	0.288049	39.223	-6.9437	0.0051809	0.023515	blast,frame:-3 start:2540 end:3
Cluster-4978.10363	46	31	20	9	3	6	5.23	3.72	2.39	1.11	0.35	0.7	707	--	--	--	--	--	--	--	--	--	--	--	--	--	--	--	--	--	--	--	--	--	--	--	--	--	--	--	--	UP	28.5365	6.70728	2.0954	0.0088874	0.03697	--
Cluster-4978.10362	24	23	20	1	0	0	1.34	1.35	1.17	0.06	0	0	1181	KAG0642325.1		616	7.77e-74	hypothetical protein HOY80DRAFT_1036888 [Tuber brumale]	--	--	--	--	--	--	--	--	--	--	--	--	--	PF05887//PF15754//PF00527	Procyclic acidic repetitive protein (PARP)//Sperm equatorial segment protein 1//E7 protein, Early protein	GO:0006355//GO:0007342//GO:0007340	regulation of DNA-templated transcription//fusion of sperm to egg plasma membrane involved in single fertilization//acrosome reaction	GO:0003677//GO:0003700	DNA binding//DNA-binding transcription factor activity	GO:0016020//GO:0005667//GO:0001669	membrane//transcription regulator complex//acrosomal vesicle	--	--	UP	19.8311	0.391942	5.645	0.00016893	0.001223	blast,frame:-2 start:994 end:89
Cluster-4978.10361	207	173	126	46	52	54	7.68	6.75	4.89	1.84	1.98	2.04	1652	--	--	--	--	--	--	--	--	--	--	--	--	--	--	--	--	--	--	PF04406	Type IIB DNA topoisomerase	GO:0006259	DNA metabolic process	GO:0005524//GO:0003677//GO:0003824	ATP binding//DNA binding//catalytic activity	GO:0005694	chromosome	--	--	UP	149.328	55.9442	1.4168	1.5218e-05	0.00014258	--
Cluster-4978.10367	169	228	191.85	0	0	0	5.18	7.33	6.14	0	0	0	1949	XP_044695621.1		220	1.72e-17	uncharacterized protein H6S33_011953 [Morchella sextelata]||KAH0610426.1 hypothetical protein H6S33_011953 [Morchella sextelata]	--	--	--	--	--	--	--	--	--	--	--	--	--	--	--	--	--	--	--	--	--	--	--	UP	174.824	0	9.7467	5.9713e-15	2.4172e-13	blast,frame:-3 start:1800 end:1240
Cluster-4978.10369	46	33	28	40	135.01	111	3.45	2.6	2.2	3.24	10.35	8.47	944	XP_044698373.1		329	5.85e-31	uncharacterized protein H6S33_009558 [Morchella sextelata]||KAH0613178.1 hypothetical protein H6S33_009558 [Morchella sextelata]	--	--	--	--	--	--	--	--	--	--	--	--	--	PF01080//PF02932	Presenilin//Neurotransmitter-gated ion-channel transmembrane region	GO:0006811//GO:0016485	monoatomic ion transport//protein processing	GO:0004190	aspartic-type endopeptidase activity	--	--	--	--	DOWN	31.5722	104.067	-1.7209	0.0029926	0.014723	blast,frame:-1 start:944 end:81
Cluster-4978.10368	168	226	180	66	37	36	5.29	7.48	5.92	2.24	1.19	1.15	1902	KAG0638875.1		1241	2.23e-165	P-loop containing nucleoside triphosphate hydrolase protein [Tuber brumale]	--	--	--	--	--	K22399	TRIP13	pachytene checkpoint protein 2	http://www.genome.jp/dbget-bin/www_bget?ko:K22399	Q15645	704	6.32e-85	Pachytene checkpoint protein 2 homolog OS=Homo sapiens OX=9606 GN=TRIP13 PE=1 SV=2	PF13086//PF01695//PF02224//PF07728//PF06414//PF00005//PF00004//PF06068//PF01637//PF00931//PF00910//PF00158//PF03266//PF01443//PF10662//PF03796//PF07724//PF13476//PF05496//PF07726//PF00720//PF02367//PF01078	AAA domain//IstB-like ATP binding protein//Cytidylate kinase//AAA domain (dynein-related subfamily)//Zeta toxin//ABC transporter//ATPase family associated with various cellular activities (AAA)//TIP49 P-loop domain//ATPase domain predominantly from Archaea//NB-ARC domain//RNA helicase//Sigma-54 interaction domain//NTPase//Viral (Superfamily 1) RNA helicase//Ethanolamine utilisation - propanediol …	GO:0006206//GO:0006355//GO:0006139//GO:0006576//GO:0002949//GO:0006260//GO:0006281//GO:0006310	pyrimidine nucleobase metabolic process//regulation of DNA-templated transcription//nucleobase-containing compound metabolic process//biogenic amine metabolic process//tRNA threonylcarbamoyladenosine modification//DNA replication//DNA repair//DNA recombination	GO:0004867//GO:0004127//GO:0005524//GO:0043531//GO:0017111//GO:0003678//GO:0004386//GO:0003724//GO:0003723//GO:0008134//GO:0016887//GO:0016301//GO:0009378	serine-type endopeptidase inhibitor activity//cytidylate kinase activity//ATP binding//ADP binding//ribonucleoside triphosphate phosphatase activity//DNA helicase activity//helicase activity//RNA helicase activity//RNA binding//transcription factor binding//ATP hydrolysis activity//kinase activity//four-way junction helicase activity	GO:0005657//GO:0005667//GO:0009379	replication fork//transcription regulator complex//Holliday junction helicase complex	KOG0744	AAA+-type ATPase	UP	170.279	52.0124	1.7145	5.3057e-05	0.00043592	blast,frame:3 start:651 end:1664
Cluster-4978.1809	55	63	35	3	1	0	1.37	1.65	0.91	0.08	0.03	0	2341	--	--	--	--	--	--	--	--	--	--	--	--	--	--	--	--	--	--	PF02565	Recombination protein O C terminal	GO:0006310//GO:0006281	DNA recombination//DNA repair	--	--	--	--	--	--	UP	45.184	1.54769	4.9134	2.5943e-06	2.8457e-05	--
Cluster-4978.11414	1	2	3	9	10	24	0.22	0.48	0.71	2.19	2.28	5.52	481	--	--	--	--	--	--	--	--	--	--	--	--	--	--	--	--	--	--	--	--	--	--	--	--	--	--	--	--	DOWN	1.79649	15.5029	-3.1193	0.0046393	0.021377	--
Cluster-6220.0	18	7	7	0	0	0	2.88	1.18	1.18	0	0	0	575	RPA95772.1		225	5.23e-21	hypothetical protein L873DRAFT_1930066 [Choiromyces venosus 120613-1]	--	--	--	--	--	--	--	--	--	--	--	--	--	--	--	--	--	--	--	--	--	--	--	UP	9.39533	0	5.5295	0.0077572	0.032953	blast,frame:-2 start:574 end:209
Cluster-4978.11418	27	45	29	0	0	0	1.05	1.83	1.17	0	0	0	1593	--	--	--	--	--	--	--	--	--	--	--	--	--	--	--	--	--	--	--	--	--	--	--	--	--	--	--	--	UP	29.9572	0	7.2018	1.998e-06	2.2308e-05	--
Cluster-4978.10094	312.86	388	227	768.66	377	1114.97	14.92	19.45	11.32	39.53	18.41	54.08	1341	RPB02002.1		677	3.31e-84	GINS complex, Sld5 component [Choiromyces venosus 120613-1]	--	--	--	--	--	K10735	GINS4, SLD5	GINS complex subunit 4	http://www.genome.jp/dbget-bin/www_bget?ko:K10735	Q2HE71	274	1.17e-26	DNA replication complex GINS protein SLD5 OS=Chaetomium globosum (strain ATCC 6205 / CBS 148.51 / DSM 1962 / NBRC 6347 / NRRL 1970) OX=306901 GN=SLD5 PE=3 SV=1	--	--	--	--	--	--	--	--	KOG3176	Predicted alpha-helical protein, potentially involved in replication/repair	DOWN	274.36	825.194	-1.5887	0.00023307	0.0016194	--
Cluster-4978.10090	756	739.76	658.98	130	81	78	15.59	16.01	14.19	2.89	1.71	1.63	2773	KAG0123334.1		260	1.07e-19	hypothetical protein HOY82DRAFT_544249 [Tuber indicum]	--	--	--	--	--	--	--	--	--	--	--	--	--	--	--	--	--	--	--	--	--	--	--	UP	638.128	107.908	2.5669	1.4727e-16	7.219e-15	blast,frame:-3 start:2711 end:882
Cluster-4978.10092	53	42	64	13	14	22	10.42	8.76	13.27	2.77	2.8	4.42	514	--	--	--	--	--	--	--	--	--	--	--	--	--	--	--	--	--	--	--	--	--	--	--	--	--	--	--	--	UP	47.2493	17.8701	1.3983	0.0065691	0.028689	--
Cluster-4978.4330	943	1154	898	93	94	119	83.12	107.19	82.95	8.85	8.47	10.68	840	PUU77188.1		193	4.09e-14	hypothetical protein B9Z19DRAFT_1066019 [Tuber borchii]	--	--	--	--	--	--	--	--	--	--	--	--	--	--	--	--	--	--	--	--	--	--	--	UP	887.556	112.346	2.9808	1.6798e-46	7.9048e-44	blast,frame:1 start:1 end:687
Cluster-4978.10099	155	199	108	0	11	0	4.95	6.68	3.61	0	0.36	0	1878	KAG7005379.1		145	2.53e-06	hypothetical protein G7Y79_00020g049070 [Physcia stellaris]	--	--	--	--	--	--	--	--	--	--	--	--	--	PF13606//PF00023//PF12796//PF13637//PF13857	Ankyrin repeat//Ankyrin repeat//Ankyrin repeats (3 copies)//Ankyrin repeats (many copies)//Ankyrin repeats (many copies)	--	--	GO:0005515	protein binding	--	--	--	--	UP	136.548	4.09053	5.0631	0.00012781	0.00095579	blast,frame:2 start:2 end:622
Cluster-4978.10098	152	152.16	138	2	1	0	4.78	5.03	4.53	0.07	0.03	0	1904	--	--	--	--	--	--	--	--	--	--	--	--	--	--	--	--	--	--	--	--	--	--	--	--	--	--	--	--	UP	130.934	1.15575	6.8823	8.6105e-14	2.9848e-12	--
Cluster-4978.4356	749	1016	750	78	108	76	7.21	10.25	7.53	0.81	1.07	0.74	5659	PWW75568.1		1923	3.3e-250	indoleamine 2,3-dioxygenase gamma type [Tuber magnatum]	XM_028615216.1	XM_028615216	68	1.0109e-24	Sodiomyces alkalinus F11 hypothetical protein (SODALDRAFT_382239), partial mRNA	K00463	IDO, INDO	indoleamine 2,3-dioxygenase	http://www.genome.jp/dbget-bin/www_bget?ko:K00463	Q9ERD9	235	5.95e-19	Indoleamine 2,3-dioxygenase 1 OS=Rattus norvegicus OX=10116 GN=Ido1 PE=2 SV=1	PF08133//PF01231	Anticodon nuclease activator family//Indoleamine 2,3-dioxygenase	GO:0050792	regulation of viral process	GO:0004518//GO:0020037	nuclease activity//heme binding	--	--	--	--	UP	745.614	96.8796	2.9452	3.0379e-26	3.5298e-24	blast,frame:-2 start:1695 end:265
Cluster-4978.4355	537	283	266	85	131	170	15.71	8.69	8.13	2.68	3.93	5.05	2029	KAG0643358.1		557	1.6e-62	hypothetical protein HOY80DRAFT_1020245 [Tuber brumale]	--	--	--	--	--	--	--	--	--	--	--	--	--	--	--	--	--	--	--	--	--	--	--	UP	319.712	140.515	1.1852	0.0037071	0.01767	blast,frame:1 start:424 end:1353
Cluster-2193.0	0	0	0	0	298	101	0	0	0	0	29.69	10.04	783	OZJ02884.1		854	7.28e-114	60S ribosomal protein L10 [Bifiguratus adelaidae]	XM_040776869.1	XM_040776869	86	1.33219e-35	Dacryopinax primogenitus 60S ribosomal protein L10 (DACRYDRAFT_88643), partial mRNA	K02866	RP-L10e, RPL10	large subunit ribosomal protein L10e	http://www.genome.jp/dbget-bin/www_bget?ko:K02866	O61231	1038	1.09e-143	60S ribosomal protein L10 OS=Drosophila melanogaster OX=7227 GN=RpL10 PE=1 SV=1	PF00252	Ribosomal protein L16p/L10e	GO:0006412//GO:0042254	translation//ribosome biogenesis	GO:0003735	structural constituent of ribosome	GO:0005840	ribosome	KOG0857	60s ribosomal protein L10	DOWN	0	145.564	-9.7973	0.012164	0.047335	blast,frame:-3 start:781 end:113
Cluster-4978.10	1	5	1	32	30	32	0.14	0.75	0.15	4.89	4.32	4.61	618	--	--	--	--	--	--	--	--	--	--	--	--	--	--	--	--	--	--	--	--	--	--	--	--	--	--	--	--	DOWN	2.07369	34.7072	-4.0643	1.1219e-05	0.00010796	--
Cluster-4978.8410	5807.99	8087.29	6028	8710.25	7513.69	29587.9	40.56	59.22	43.9	65.5	53.84	209.82	7703	XP_002840908.1		3884	0	uncharacterized protein GSTUM_00009705001 [Tuber melanosporum]||CAZ85099.1 unnamed protein product [Tuber melanosporum]	XM_002840862.2	XM_002840862	529	0	Tuber melanosporum uncharacterized protein (GSTUM_00009705001), partial mRNA	K14288	XPOT	exportin-T	http://www.genome.jp/dbget-bin/www_bget?ko:K14288	Q4WUV9	2374	1.74e-303	Exportin-T OS=Neosartorya fumigata (strain ATCC MYA-4609 / Af293 / CBS 101355 / FGSC A1100) OX=330879 GN=los1 PE=3 SV=2	PF03810	Importin-beta N-terminal domain	GO:0006886	intracellular protein transport	GO:0031267	small GTPase binding	--	--	KOG2021	Nuclear mRNA export factor receptor LOS1/Exportin-t (importin beta superfamily)	DOWN	5908.33	16387.3	-1.4718	0.0033089	0.016028	blast,frame:-2 start:4456 end:1325
Cluster-4011.0	126	186	151	0	0	0	7.13	11.07	8.94	0	0	0	1169	XP_003855903.1		138	6.7e-06	uncharacterized protein MYCGRDRAFT_106793 [Zymoseptoria tritici IPO323]||EGP90879.1 hypothetical protein MYCGRDRAFT_106793 [Zymoseptoria tritici IPO323]	--	--	--	--	--	--	--	--	--	--	--	--	--	--	--	--	--	--	--	--	--	--	--	UP	137.481	0	9.4	1.431e-13	4.8445e-12	blast,frame:2 start:2 end:1147
Cluster-4978.1875	16	36	34	4	3	9	0.73	1.73	1.62	0.2	0.14	0.42	1389	--	--	--	--	--	--	--	--	--	--	--	--	--	--	--	--	--	--	PF16954	Haem-transporter, endosomal/lysosomal, haem-responsive gene	GO:0015886	heme transport	GO:0015232	heme transmembrane transporter activity	--	--	--	--	UP	25.6516	5.77966	2.1406	0.01163	0.045722	--
Cluster-4978.7834	2761	2343.12	1557	2	30	0	78.81	70.23	46.41	0.06	0.88	0	2073	--	--	--	--	--	--	--	--	--	--	--	--	--	--	--	--	--	--	PF00432//PF05393	Prenyltransferase and squalene oxidase repeat//Human adenovirus early E3A glycoprotein	--	--	GO:0003824	catalytic activity	--	--	--	--	UP	1964.51	11.9399	7.363	3.5122e-06	3.767e-05	--
Cluster-4978.7952	4662	3836	4513.16	1964.92	1620.99	1492	40.29	34.76	40.68	18.28	14.37	13.09	6273	KAI5845307.1		3842	0	hypothetical protein DFP73DRAFT_50769 [Morchella snyderi]	XM_011392633.1	XM_011392633	135	6.37694e-62	Ustilago maydis 521 uncharacterized protein (UMAG_04657), partial mRNA	K22531	ATAD2	ATPase family AAA domain-containing protein 2	http://www.genome.jp/dbget-bin/www_bget?ko:K22531	P40340	1770	2.57e-215	ATPase histone chaperone YTA7 OS=Saccharomyces cerevisiae (strain ATCC 204508 / S288c) OX=559292 GN=YTA7 PE=1 SV=2	PF07724//PF05496//PF00910//PF07726//PF01057//PF14532//PF01078//PF00158//PF01695//PF07728//PF00004//PF01020//PF06068	AAA domain (Cdc48 subfamily)//Holliday junction DNA helicase RuvB P-loop domain//RNA helicase//ATPase family associated with various cellular activities (AAA)//Parvovirus non-structural protein NS1//Sigma-54 interaction domain//Magnesium chelatase, subunit ChlI//Sigma-54 interaction domain//IstB-like ATP binding protein//AAA domain (dynein-related subfamily)//ATPase family associated with various…	GO:0006412//GO:0019079//GO:0006355//GO:0006310//GO:0006281//GO:0042254	translation//viral genome replication//regulation of DNA-templated transcription//DNA recombination//DNA repair//ribosome biogenesis	GO:0003724//GO:0005524//GO:0003735//GO:0009378//GO:0008134//GO:0003723//GO:0016887	RNA helicase activity//ATP binding//structural constituent of ribosome//four-way junction helicase activity//transcription factor binding//RNA binding//ATP hydrolysis activity	GO:0005657//GO:0005667//GO:0009379//GO:0005840	replication fork//transcription regulator complex//Holliday junction helicase complex//ribosome	KOG0732	AAA+-type ATPase containing the bromodomain	UP	3857.01	1886.26	1.0322	1.0669e-06	1.2543e-05	blast,frame:-1 start:5667 end:418
Cluster-4978.6874	1081	1751	2033	29	141	38	103.33	176.47	203.73	2.99	13.77	3.7	794	--	--	--	--	--	--	--	--	--	--	--	--	--	--	--	--	--	--	PF06375	AP-3 complex subunit delta-1	GO:0015031	protein transport	--	--	GO:0030123	AP-3 adaptor complex	--	--	UP	1450.73	76.8727	4.2383	1.1076e-11	2.9076e-10	--
Cluster-4978.7958	3389	2570	2654	7202.8	5534	6366	52.62	41.86	43	120.46	88.12	100.4	3602	CUS09968.1		2071	6.68e-278	unnamed protein product [Tuber aestivum]	--	--	--	--	--	--	--	--	--	--	--	--	--	PF04881	Adenovirus GP19K	--	--	GO:0005537	mannose binding	--	--	--	--	DOWN	2547.69	7071.18	-1.4727	1.5826e-13	5.3385e-12	blast,frame:1 start:682 end:2733
Cluster-4978.10408	15	8	7	0	0	0	2.01	1.13	0.99	0	0	0	638	--	--	--	--	--	--	--	--	--	--	--	--	--	--	--	--	--	--	--	--	--	--	--	--	--	--	--	--	UP	8.82722	0	5.4394	0.008383	0.035198	--
Cluster-4978.4334	454	493	345.6	4625.7	1665.84	525.29	7.53	8.58	5.98	82.66	28.34	8.85	3387	KAF8535204.1		651	5.37e-70	hypothetical protein BDD12DRAFT_353684 [Trichophaea hybrida]	--	--	--	--	--	--	--	--	--	--	--	--	--	PF14290//PF02932	Succinate dehydrogenase subunit 5, mitochondrial//Neurotransmitter-gated ion-channel transmembrane region	GO:0006811//GO:0006099	monoatomic ion transport//tricarboxylic acid cycle	--	--	GO:0045273	respiratory chain complex II	--	--	DOWN	382.408	2613.27	-2.7726	7.4339e-05	0.00059024	--
Cluster-4978.6608	3948.25	7481.76	7106.2	11380.2	11735.5	6784.17	3051.25	6322.52	5964.97	9739.27	9066.39	5490.22	312	--	--	--	--	--	--	--	--	--	--	--	--	--	--	--	--	--	--	--	--	--	--	--	--	--	--	--	--	DOWN	5522.74	11158.1	-1.0146	0.0063435	0.027872	--
Cluster-4978.6602	926.11	1186.93	1362	1512.03	2079	2060.04	11.47	15.42	17.6	20.17	26.41	25.91	4453	RPA92637.1		1648	3.89e-211	P-loop containing nucleoside triphosphate hydrolase protein [Choiromyces venosus 120613-1]	--	--	--	--	--	--	--	--	--	Q1MTQ7	453	1.57e-45	Kinesin-like motor protein 9 OS=Schizosaccharomyces pombe (strain 972 / ATCC 24843) OX=284812 GN=klp9 PE=1 SV=2	PF16796//PF07716//PF01080//PF00225//PF00183//PF04147//PF01496	Microtubule binding//Basic region leucine zipper//Presenilin//Kinesin motor domain//Hsp90 protein//Nop14-like family//V-type ATPase 116kDa subunit family	GO:0006355//GO:0006119//GO:0006457//GO:0007017//GO:1902600//GO:0007018//GO:0016485	regulation of DNA-templated transcription//oxidative phosphorylation//protein folding//microtubule-based process//proton transmembrane transport//microtubule-based movement//protein processing	GO:0051082//GO:0005524//GO:0003700//GO:0003777//GO:0046961//GO:0016887//GO:0004190//GO:0008017	unfolded protein binding//ATP binding//DNA-binding transcription factor activity//microtubule motor activity//proton-transporting ATPase activity, rotational mechanism//ATP hydrolysis activity//aspartic-type endopeptidase activity//microtubule binding	GO:0005874//GO:0045298//GO:0032040//GO:0033179//GO:0005667	microtubule//tubulin complex//small-subunit processome//proton-transporting V-type ATPase, V0 domain//transcription regulator complex	KOG0247	Kinesin-like protein	DOWN	1034.16	2074.43	-1.0045	1.8596e-05	0.00017125	--
Cluster-4978.9144	38	46	35	4	1	1	2.31	2.94	2.22	0.26	0.06	0.06	1107	--	--	--	--	--	--	--	--	--	--	--	--	--	--	--	--	--	--	--	--	--	--	--	--	--	--	--	--	UP	35.2545	2.28367	3.9763	1.5091e-05	0.00014153	--
Cluster-4978.9492	145.99	148	186	3	4	4	7.95	8.48	10.6	0.18	0.22	0.22	1205	--	--	--	--	--	--	--	--	--	--	--	--	--	--	--	--	--	--	PF03839//PF10278	Translocation protein Sec62//Mediator of RNA pol II transcription subunit 19	GO:0006357//GO:0015031	regulation of transcription by RNA polymerase II//protein transport	GO:0003712	transcription coregulator activity	GO:0030176//GO:0005667//GO:0016592	obsolete integral component of endoplasmic reticulum membrane//transcription regulator complex//mediator complex	--	--	UP	142.683	4.03942	5.1393	3.5706e-19	2.3017e-17	--
Cluster-4978.4970	40	42	66	1	6	7	2.45	2.71	4.24	0.07	0.38	0.44	1098	--	--	--	--	--	--	--	--	--	--	--	--	--	--	--	--	--	--	PF10324	Serpentine type 7TM GPCR chemoreceptor Srw	GO:0007187	G protein-coupled receptor signaling pathway, coupled to cyclic nucleotide second messenger	GO:0008528	G protein-coupled peptide receptor activity	--	--	--	--	UP	44.1156	5.03137	3.1183	0.00011997	0.00090508	--
Cluster-4978.4977	105	106	127	38	41	32	11.84	12.62	15.03	4.63	4.72	3.68	711	--	--	--	--	--	--	--	--	--	--	--	--	--	--	--	--	--	--	PF07945//PF07038	Janus-atracotoxin//Circovirus 2, anti-apoptotic ORF4	GO:0039526	modulation by virus of host apoptotic process	--	--	GO:0005576	extracellular region	--	--	UP	100.418	41.1494	1.2892	0.00028092	0.0019124	--
Cluster-4978.4979	110	168	115.01	22	34	29	3.1	4.97	3.39	0.67	0.98	0.83	2096	--	--	--	--	--	--	--	--	--	--	--	--	--	--	--	--	--	--	--	--	--	--	--	--	--	--	--	--	UP	116.547	31.2431	1.8985	2.9403e-06	3.1899e-05	--
Cluster-4978.5009	815	876.07	734.88	152	130.04	69	27.47	31.01	25.87	5.52	4.49	2.36	1794	XP_044700061.1		294	1.15e-24	uncharacterized protein H6S33_000502 [Morchella sextelata]||KAH0614866.1 hypothetical protein H6S33_000502 [Morchella sextelata]	--	--	--	--	--	--	--	--	--	--	--	--	--	PF12937	F-box-like	--	--	GO:0005515	protein binding	--	--	--	--	UP	718.598	131.656	2.4505	5.7439e-11	1.3487e-09	blast,frame:-2 start:626 end:3
Cluster-4978.5008	1330	1461	1232	2232.01	2461	4048	31.71	36.56	30.66	57.33	60.14	98.05	2433	XP_002835276.1		2493	0	uncharacterized protein GSTUM_00004085001 [Tuber melanosporum]||CAZ79397.1 unnamed protein product [Tuber melanosporum]	--	--	--	--	--	--	--	--	--	Q6GR09	135	4.73e-07	Speckle-type POZ protein-like OS=Xenopus laevis OX=8355 GN=spopl PE=2 SV=1	PF00651	BTB/POZ domain	--	--	GO:0005515	protein binding	--	--	KOG1987	Speckle-type POZ protein SPOP and related proteins with TRAF, MATH and BTB/POZ domains	DOWN	1191.94	3182.62	-1.417	4.0483e-09	7.2919e-08	blast,frame:-2 start:1916 end:66
Cluster-5111.0	22	5	18	0	0	0	1.67	0.4	1.43	0	0	0	934	--	--	--	--	--	--	--	--	--	--	--	--	--	--	--	--	--	--	--	--	--	--	--	--	--	--	--	--	UP	13.3155	0	6.0321	0.0023383	0.012019	--
Cluster-4978.3602	71	34	44	689.98	48	280	5.2	2.62	3.37	54.56	3.6	20.88	960	--	--	--	--	--	--	--	--	--	--	--	--	--	--	--	--	--	--	--	--	--	--	--	--	--	--	--	--	DOWN	43.9568	384.619	-3.1288	0.00028441	0.001934	--
Cluster-4978.6699	3798	4465.36	4557	11484.9	9487.23	9809	12.2	15.04	15.27	39.73	31.28	32	16451	KAG0134497.1		4105	0	glycosyl transferase family 41-domain-containing protein [Tuber indicum]	XM_002840951.2	XM_002840951	98	6.20666e-41	Tuber melanosporum uncharacterized protein (GSTUM_00009848001), mRNA	--	--	--	--	Q9M8Y0	731	5.59e-78	Probable UDP-N-acetylglucosamine--peptide N-acetylglucosaminyltransferase SEC OS=Arabidopsis thaliana OX=3702 GN=SEC PE=1 SV=1	PF13181//PF00432//PF02240//PF13176//PF04938//PF00515//PF00149	Tetratricopeptide repeat//Prenyltransferase and squalene oxidase repeat//Methyl-coenzyme M reductase gamma subunit//Tetratricopeptide repeat//Survival motor neuron (SMN) interacting protein 1 (SIP1)//Tetratricopeptide repeat//Calcineurin-like phosphoesterase	GO:0015948//GO:0046656//GO:0000387	methanogenesis//folic acid biosynthetic process//spliceosomal snRNP assembly	GO:0016787//GO:0003824//GO:0005515//GO:0050524	hydrolase activity//catalytic activity//protein binding//coenzyme-B sulfoethylthiotransferase activity	--	--	KOG4626	O-linked N-acetylglucosamine transferase OGT	DOWN	3807.78	11404	-1.5825	7.7942e-17	3.871e-15	blast,frame:-2 start:3529 end:302
Cluster-4978.9049	449.63	482.26	649.98	7.05	5	0	32.8	37.04	49.64	0.55	0.37	0	963	--	--	--	--	--	--	--	--	--	--	--	--	--	--	--	--	--	--	PF10501	Ribosomal subunit 39S	--	--	--	--	GO:0005739	mitochondrion	--	--	UP	470.858	4.60293	6.7125	2.0637e-27	2.6606e-25	--
Cluster-4978.1658	10	6	22	35	16	123	1.34	0.85	3.09	5.06	2.18	16.77	639	PUU82429.1		245	4.14e-23	ankyrin repeat-containing domain protein [Tuber borchii]	--	--	--	--	--	--	--	--	--	Q337A0	133	5.05e-08	Probable E3 ubiquitin-protein ligase XBOS33 OS=Oryza sativa subsp. japonica OX=39947 GN=XBOS33 PE=2 SV=1	PF13637//PF12796//PF13857//PF00646//PF00023//PF13606//PF12937	Ankyrin repeats (many copies)//Ankyrin repeats (3 copies)//Ankyrin repeats (many copies)//F-box domain//Ankyrin repeat//Ankyrin repeat//F-box-like	--	--	GO:0005515	protein binding	--	--	--	--	DOWN	11.3767	61.9839	-2.4488	0.011036	0.043805	blast,frame:3 start:3 end:638
Cluster-4978.1651	16	12	42	0	0	0	2.75	2.19	7.61	0	0	0	552	--	--	--	--	--	--	--	--	--	--	--	--	--	--	--	--	--	--	--	--	--	--	--	--	--	--	--	--	UP	20.9904	0	6.6881	0.00018978	0.0013495	--
Cluster-4978.1654	71	47	46	6	3	7	5	3.48	3.39	0.46	0.22	0.5	989	--	--	--	--	--	--	--	--	--	--	--	--	--	--	--	--	--	--	--	--	--	--	--	--	--	--	--	--	UP	48.4162	5.87548	3.0415	3.6299e-06	3.8733e-05	--
Cluster-4978.1656	76	80	79	22	27	36	1.18	1.31	1.29	0.37	0.43	0.57	3588	XP_045971583.1		1019	2.71e-114	uncharacterized protein LAJ45_05490 [Morchella importuna]||KAH8150279.1 hypothetical protein LAJ45_05490 [Morchella importuna]	--	--	--	--	--	--	--	--	--	P10978	732	2.47e-78	Retrovirus-related Pol polyprotein from transposon TNT 1-94 OS=Nicotiana tabacum OX=4097 PE=2 SV=1	--	--	--	--	--	--	--	--	--	--	UP	69.7057	31.0483	1.1631	0.0023034	0.011877	blast,frame:2 start:1949 end:3562
Cluster-4978.3726	1143	1185	823	222	338	181	32.01	34.85	24.07	6.7	9.7	5.15	2108	XP_044697608.1		230	1.2e-16	uncharacterized protein H6S33_010465 [Morchella sextelata]||KAH0612413.1 hypothetical protein H6S33_010465 [Morchella sextelata]	--	--	--	--	--	--	--	--	--	--	--	--	--	PF12937//PF00646	F-box-like//F-box domain	--	--	GO:0005515	protein binding	--	--	--	--	UP	931.434	274.972	1.7607	7.8926e-08	1.1552e-06	blast,frame:-2 start:2107 end:518
Cluster-4978.3720	428	439	357	1079	1541.68	611	9.72	10.46	8.46	26.4	35.89	14.1	2542	PUU76329.1		544	2.43e-59	alpha carbonic anhydrase [Tuber borchii]	--	--	--	--	--	--	--	--	--	Q50940	189	2.12e-14	Carbonic anhydrase OS=Neisseria gonorrhoeae OX=485 GN=cah PE=1 SV=2	PF00802	Pneumovirus attachment glycoprotein G	--	--	--	--	GO:0055036	virion membrane	--	--	DOWN	362.293	1206.53	-1.7354	9.1674e-06	9.0062e-05	blast,frame:2 start:644 end:1306
Cluster-4978.3230	65	68	63	13	4	12	10.29	11.4	10.5	2.23	0.64	1.94	578	--	--	--	--	--	--	--	--	--	--	--	--	--	--	--	--	--	--	PF03839//PF00859//PF02166	Translocation protein Sec62//CTF/NF-I family transcription modulation region//Androgen receptor	GO:0030521//GO:0006355//GO:0015031//GO:0007165	androgen receptor signaling pathway//regulation of DNA-templated transcription//protein transport//signal transduction	GO:0003700//GO:0004879//GO:0003677//GO:0005496	DNA-binding transcription factor activity//nuclear receptor activity//DNA binding//steroid binding	GO:0005667//GO:0030176//GO:0005634	transcription regulator complex//obsolete integral component of endoplasmic reticulum membrane//nucleus	--	--	UP	58.0974	10.7111	2.4411	5.6414e-05	0.00046049	--
Cluster-4978.3232	319	387	424.27	7.51	3	8.81	4.86	6.19	6.75	0.12	0.05	0.14	3664	XP_045971583.1		338	1.31e-28	uncharacterized protein LAJ45_05490 [Morchella importuna]||KAH8150279.1 hypothetical protein LAJ45_05490 [Morchella importuna]	--	--	--	--	--	--	--	--	--	Q9ZT94	237	1.59e-18	Retrovirus-related Pol polyprotein from transposon RE2 OS=Arabidopsis thaliana OX=3702 GN=RE2 PE=4 SV=1	--	--	--	--	--	--	--	--	--	--	UP	335.967	7.34743	5.5129	2.7725e-32	4.8773e-30	blast,frame:3 start:1563 end:1985
Cluster-4978.4515	142	95	118	368.65	264	295.6	8.14	5.73	7.08	22.81	15.5	17.25	1157	--	--	--	--	--	--	--	--	--	--	--	--	--	--	--	--	--	--	PF00487//PF06072	Fatty acid desaturase//Alphaherpesvirus tegument protein US9	GO:0075733//GO:0006629	intracellular transport of virus//lipid metabolic process	--	--	--	--	--	--	DOWN	105.07	344.633	-1.7129	1.4364e-08	2.349e-07	--
Cluster-4978.2459	267	272	257	611	841	1642	4.69	5.02	4.72	11.57	15.16	29.33	3210	KAG4419327.1		1048	4.05e-132	hypothetical protein IFR04_007561 [Cadophora malorum]	XM_022634695.1	XM_022634695	75	7.33499e-29	Penicillium arizonense hypothetical protein (PENARI_c019G00528), partial mRNA	--	--	--	--	Q9Y6Z9	346	4.92e-35	Sorbose reductase sou1 OS=Schizosaccharomyces pombe (strain 972 / ATCC 24843) OX=284812 GN=sou1 PE=3 SV=1	PF00376	MerR family regulatory protein	GO:0006355	regulation of DNA-templated transcription	GO:0003677	DNA binding	--	--	--	--	DOWN	235.933	1117.12	-2.2436	7.5205e-10	1.4964e-08	blast,frame:2 start:1181 end:2101
Cluster-4978.4345	114	97	102	2	3	0	3.29	2.94	3.07	0.06	0.09	0	2053	XP_045966644.1		1174	3.5e-153	uncharacterized protein LAJ45_10621 [Morchella importuna]||KAH8145340.1 hypothetical protein LAJ45_10621 [Morchella importuna]||RPB17360.1 hypothetical protein P167DRAFT_569824 [Morchella conica CCBAS932]	--	--	--	--	--	K01181	E3.2.1.8, xynA	endo-1,4-beta-xylanase	http://www.genome.jp/dbget-bin/www_bget?ko:K01181	B7SIW2	988	4.76e-127	Endo-1,4-beta-xylanase C OS=Phanerodontia chrysosporium OX=2822231 GN=xynC PE=1 SV=1	PF00734//PF00331	Fungal cellulose binding domain//Glycosyl hydrolase family 10	GO:0005975	carbohydrate metabolic process	GO:0004553//GO:0030248	hydrolase activity, hydrolyzing O-glycosyl compounds//cellulose binding	GO:0005576	extracellular region	--	--	UP	92.7097	1.89948	5.6437	2.9857e-12	8.4385e-11	blast,frame:1 start:508 end:1803
Cluster-4978.9264	348	322	224	738.07	1085	205	9.64	9.36	6.48	22.03	30.8	5.77	2129	--	--	--	--	--	--	--	--	--	--	--	--	--	--	--	--	--	--	--	--	--	--	--	--	--	--	--	--	DOWN	263.987	763.255	-1.5315	0.010433	0.041963	--
Cluster-4978.4342	1186	1491.15	969	4	21	9	9.52	12.55	8.11	0.03	0.17	0.07	6736	XP_044689084.1		1554	1.9e-177	uncharacterized protein H6S33_007548 [Morchella sextelata]||KAH0603889.1 hypothetical protein H6S33_007548 [Morchella sextelata]	--	--	--	--	--	--	--	--	--	Q8R151	602	6.34e-61	NFX1-type zinc finger-containing protein 1 OS=Mus musculus OX=10090 GN=Znfx1 PE=1 SV=3	PF13086//PF07728//PF03083//PF01443//PF06485//PF00906	AAA domain//AAA domain (dynein-related subfamily)//Sugar efflux transporter for intercellular exchange//Viral (Superfamily 1) RNA helicase//RNA-binding protein Tab2/Atab2 N terminal//Hepatitis core antigen	--	--	GO:0004386//GO:0005198//GO:0005524//GO:0003723//GO:0016887	helicase activity//structural molecule activity//ATP binding//RNA binding//ATP hydrolysis activity	--	--	KOG1807	Helicases	UP	1079	12.4733	6.4322	3.3742e-38	8.8211e-36	blast,frame:1 start:334 end:4980
Cluster-4978.5912	160	109	142	37	59	64	21.6	15.55	20.14	5.4	8.12	8.82	635	--	--	--	--	--	--	--	--	--	--	--	--	--	--	--	--	--	--	--	--	--	--	--	--	--	--	--	--	UP	121.731	58.4601	1.0561	0.0036826	0.017571	--
Cluster-4978.4349	58	106	53	0	2	2	3.05	5.86	2.91	0	0.11	0.11	1240	CUS08345.1		209	1.19e-14	unnamed protein product [Tuber aestivum]	--	--	--	--	--	--	--	--	--	--	--	--	--	PF03184	DDE superfamily endonuclease	--	--	GO:0003676	nucleic acid binding	--	--	--	--	UP	64.2759	1.4318	5.4594	3.2256e-08	4.993e-07	blast,frame:2 start:2 end:166
Cluster-4978.3999	108	53	98	260	165	179	14.1	7.31	13.44	36.73	21.97	23.85	648	--	--	--	--	--	--	--	--	--	--	--	--	--	--	--	--	--	--	--	--	--	--	--	--	--	--	--	--	DOWN	76.7339	224.845	-1.5504	0.00030759	0.0020727	--
Cluster-4978.10019	199	234	178	0	4	0	3.07	3.79	2.86	0	0.06	0	3624	--	--	--	--	--	--	--	--	--	--	--	--	--	--	--	--	--	--	PF09596	MamL-1 domain	GO:0007219//GO:0045944	Notch signaling pathway//positive regulation of transcription by RNA polymerase II	GO:0003713	transcription coactivator activity	GO:0016607//GO:0005667	nuclear speck//transcription regulator complex	--	--	UP	180.966	1.48747	6.9378	9.795e-16	4.369e-14	--
Cluster-4978.2794	600	1150	727	9	81	20	40.8	82.3	51.74	0.66	5.63	1.38	1015	--	--	--	--	--	--	--	--	--	--	--	--	--	--	--	--	--	--	--	--	--	--	--	--	--	--	--	--	UP	735.338	40.5293	4.1813	1.923e-08	3.0859e-07	--
Cluster-6008.0	55	63	24	0	0	0	1.95	2.34	0.89	0	0	0	1720	KAF3922273.1		194	1.33e-13	hypothetical protein ABW20_dc0104716 [Dactylellina cionopaga]	--	--	--	--	--	K14819	DUSP12, YVH1	dual specificity phosphatase 12	http://www.genome.jp/dbget-bin/www_bget?ko:K14819	--	--	--	--	PF00782	Dual specificity phosphatase, catalytic domain	GO:0016311//GO:0006470	dephosphorylation//protein dephosphorylation	GO:0008138	protein tyrosine/serine/threonine phosphatase activity	--	--	--	--	UP	41.824	0	7.6835	3.2059e-07	4.179e-06	blast,frame:3 start:735 end:1025
Cluster-4978.5390	130	210	255	22	41	40	4.09	6.95	8.39	0.75	1.32	1.28	1902	KAF8459870.1		338	1.23e-32	hypothetical protein BDZ91DRAFT_740867 [Kalaharituber pfeilii]	--	--	--	--	--	--	--	--	--	--	--	--	--	PF00839	Cysteine rich repeat	--	--	--	--	GO:0016020	membrane	--	--	UP	177.505	37.6306	2.2355	1.1792e-06	1.3744e-05	blast,frame:3 start:45 end:1802
Cluster-4978.5392	251	339.19	355	39.67	78.19	72	7.9	11.21	11.67	1.35	2.52	2.3	1903	--	--	--	--	--	--	--	--	--	--	--	--	--	--	--	--	--	--	--	--	--	--	--	--	--	--	--	--	UP	281.094	69.4536	2.015	2.5099e-08	3.9567e-07	--
Cluster-4978.5395	362	626	350	0	0	0	20.49	37.27	20.72	0	0	0	1169	RPA97831.1		230	1.49e-18	hypothetical protein L873DRAFT_1844612 [Choiromyces venosus 120613-1]	--	--	--	--	--	--	--	--	--	--	--	--	--	--	--	--	--	--	--	--	--	--	--	UP	396.502	0	10.928	3.4693e-18	2.0093e-16	blast,frame:2 start:56 end:958
Cluster-4978.5394	194	152.93	203	342	322	535	5.17	4.28	5.65	9.82	8.8	14.49	2202	KAG0138315.1		152	6.27e-09	hypothetical protein HOY82DRAFT_595890 [Tuber indicum]	--	--	--	--	--	--	--	--	--	--	--	--	--	--	--	--	--	--	--	--	--	--	--	DOWN	163.183	437.843	-1.4246	4.4883e-07	5.6701e-06	blast,frame:-3 start:220 end:2
Cluster-4978.917	0	0	0	0	72	4	0	0	0	0	9.61	0.53	647	--	--	--	--	--	--	--	--	--	--	--	--	--	--	P19375	118	2.08e-06	Histone H1, early embryonic OS=Strongylocentrotus purpuratus OX=7668 PE=2 SV=1	PF15146//PF05132//PF03152//PF00538	Fanconi anemia-associated//RNA polymerase III RPC4//Ubiquitin fusion degradation protein UFD1//linker histone H1 and H5 family	GO:0036297//GO:0006511//GO:0006334//GO:0006383	interstrand cross-link repair//ubiquitin-dependent protein catabolic process//nucleosome assembly//transcription by RNA polymerase III	GO:0003677	DNA binding	GO:0000786//GO:0005666//GO:0043240	nucleosome//RNA polymerase III complex//Fanconi anaemia nuclear complex	--	--	DOWN	0	28.1505	-7.427	0.012418	0.048153	blast,frame:-3 start:645 end:160
Cluster-4978.916	0	0	0	0	67	13	0	0	0	0	3.54	0.68	1258	XP_052964842.1		639	1.6e-76	uncharacterized protein BJ171DRAFT_476512 [Polychytrium aggregatum]||KAI9202762.1 hypothetical protein BJ171DRAFT_476512 [Polychytrium aggregatum]	--	--	--	--	--	K03029	PSMD4, RPN10	26S proteasome regulatory subunit N10	http://www.genome.jp/dbget-bin/www_bget?ko:K03029	P55035	1294	3.28e-177	26S proteasome non-ATPase regulatory subunit 4 OS=Drosophila melanogaster OX=7227 GN=Rpn10 PE=1 SV=2	--	--	--	--	--	--	--	--	KOG2884	26S proteasome regulatory complex, subunit RPN10/PSMD4	DOWN	0	29.3875	-7.4891	0.007573	0.03232	blast,frame:2 start:8 end:1195
Cluster-4978.6859	12271.3	7446.8	6890.46	3233	4323	2843	85.91	54.66	50.31	24.37	31.05	20.21	7685	XP_044696254.1		1512	1.05e-182	uncharacterized protein H6S33_011486 [Morchella sextelata]||KAH0611059.1 hypothetical protein H6S33_011486 [Morchella sextelata]	--	--	--	--	--	--	--	--	--	Q9CL21	249	7.23e-20	ATP-dependent DNA helicase RecQ OS=Pasteurella multocida (strain Pm70) OX=272843 GN=recQ PE=3 SV=1	PF02601//PF00270//PF04851	Exonuclease VII, large subunit//DEAD/DEAH box helicase//Type III restriction enzyme, res subunit	GO:0006308	DNA catabolic process	GO:0003677//GO:0003676//GO:0005524//GO:0016787//GO:0008855	DNA binding//nucleic acid binding//ATP binding//hydrolase activity//exodeoxyribonuclease VII activity	GO:0009318	exodeoxyribonuclease VII complex	KOG0351	ATP-dependent DNA helicase	UP	7843.83	3852.81	1.0257	0.00068899	0.0042175	--
Cluster-4978.10428	139	195	218.16	379	351	391	2.6	3.83	4.26	7.64	6.74	7.44	3030	KAG0636095.1		863	3.49e-101	hypothetical protein HOY80DRAFT_386993 [Tuber brumale]	--	--	--	--	--	--	--	--	--	--	--	--	--	--	--	--	--	--	--	--	--	--	--	DOWN	164.355	413.588	-1.3319	9.6854e-07	1.1473e-05	blast,frame:-1 start:1941 end:985
Cluster-4978.10429	179	215.99	195	15	18	14	2.74	3.47	3.11	0.25	0.28	0.22	3651	XP_002839448.1		1886	6.04e-252	uncharacterized protein GSTUM_00007410001 [Tuber melanosporum]||CAZ83639.1 unnamed protein product [Tuber melanosporum]	--	--	--	--	--	K03885	ndh	NADH:quinone reductase (non-electrogenic)	http://www.genome.jp/dbget-bin/www_bget?ko:K03885	Q55CD9	771	4.67e-90	Probable NADH dehydrogenase OS=Dictyostelium discoideum OX=44689 GN=DDB_G0270104 PE=3 SV=2	PF01266//PF07992	FAD dependent oxidoreductase//Pyridine nucleotide-disulphide oxidoreductase	--	--	GO:0016491	oxidoreductase activity	--	--	KOG2495	NADH-dehydrogenase (ubiquinone)	UP	175.069	17.3892	3.3349	4.3345e-20	3.0672e-18	blast,frame:1 start:94 end:1542
Cluster-4978.910	0	0	0	0	166.19	23	0	0	0	0	3.92	0.54	2513	--	--	--	--	--	--	--	--	--	--	--	--	--	--	Q9I7D3	407	2e-39	Caprin homolog OS=Drosophila melanogaster OX=7227 GN=Capr PE=1 SV=1	PF15741	Ligand-dependent nuclear receptor-interacting factor 1	GO:0006355//GO:0007165	regulation of DNA-templated transcription//signal transduction	GO:0042974	nuclear retinoic acid receptor binding	GO:0005667	transcription regulator complex	--	--	DOWN	0	69.6426	-8.7338	0.00077355	0.0046594	blast,frame:-1 start:2513 end:195
Cluster-4978.10426	16	26	18	157	40	90	6.27	10.94	7.52	67.23	15.81	36.39	381	--	--	--	--	--	--	--	--	--	--	--	--	--	--	--	--	--	--	--	--	--	--	--	--	--	--	--	--	DOWN	17.804	107.373	-2.5918	0.00012061	0.00090916	--
Cluster-4978.6856	5860.05	6952.85	6076.06	265	508	315	123.42	153.68	133.57	6.01	10.97	6.74	2721	KAG0127494.1		899	6.42e-111	hypothetical protein HOY82DRAFT_490444 [Tuber indicum]	--	--	--	--	--	--	--	--	--	--	--	--	--	PF00098//PF13822	Zinc knuckle//Acyl-CoA carboxylase epsilon subunit	GO:0006633//GO:0006552//GO:0006550//GO:0006090//GO:0006574	fatty acid biosynthetic process//leucine catabolic process//isoleucine catabolic process//pyruvate metabolic process//valine catabolic process	GO:0003676//GO:0003989//GO:0008270//GO:0004658	nucleic acid binding//acetyl-CoA carboxylase activity//zinc ion binding//propionyl-CoA carboxylase activity	GO:0009317	acetyl-CoA carboxylase complex	--	--	UP	5602.26	401.143	3.8039	2.2935e-40	7.317e-38	--
Cluster-4978.7723	10720.2	16356.8	13209.3	20610.1	25743.9	30141.9	126.35	202.2	162.41	261.6	311.25	360.8	4666	PUU72298.1		842	4.63e-97	Glucanosyltransferase-domain-containing protein [Tuber borchii]	--	--	--	--	--	K22836	GAS5	1,3-beta-glucanosyltransferase GAS5	http://www.genome.jp/dbget-bin/www_bget?ko:K22836	Q08193	503	3.56e-53	1,3-beta-glucanosyltransferase GAS5 OS=Saccharomyces cerevisiae (strain ATCC 204508 / S288c) OX=559292 GN=GAS5 PE=1 SV=1	--	--	--	--	--	--	--	--	--	--	DOWN	11964.9	28021.1	-1.2277	4.116e-08	6.3008e-07	blast,frame:-1 start:3520 end:2825
Cluster-4978.7721	6136.22	6360.12	7727	10894	20257.5	17805	105.36	114.58	138.45	201.49	356.71	310.56	3281	CUS13615.1		248	2.1e-18	unnamed protein product, partial [Tuber aestivum]	--	--	--	--	--	--	--	--	--	--	--	--	--	--	--	--	--	--	--	--	--	--	--	DOWN	6010.52	17928.2	-1.5767	2.2259e-09	4.1238e-08	blast,frame:1 start:1693 end:2601
Cluster-4978.7727	2197.88	1735.05	2008.27	358	441.99	246.67	70.16	58.17	66.96	12.32	14.46	8	1880	KAG0639861.1		1032	2.45e-134	ubiquitin-conjugating enzyme/RWD-like protein, partial [Tuber brumale]	XM_044843272.1	XM_044843272	130	1.13708e-59	Morchella sextelata uncharacterized protein (H6S33_011918), partial mRNA	K04554	UBE2J2, NCUBE2, UBC6	ubiquitin-conjugating enzyme E2 J2	http://www.genome.jp/dbget-bin/www_bget?ko:K04554	O42646	505	1.65e-58	Ubiquitin-conjugating enzyme E2 6 OS=Schizosaccharomyces pombe (strain 972 / ATCC 24843) OX=284812 GN=ubc6 PE=2 SV=1	--	--	--	--	--	--	--	--	KOG0894	Ubiquitin-protein ligase	UP	1760.11	389.656	2.1761	1.1639e-13	3.9708e-12	blast,frame:2 start:926 end:1732
Cluster-4978.7724	354.57	494	393	1606	1360	2491.53	18.65	27.32	21.62	91.12	73.24	133.32	1239	--	--	--	--	--	--	--	--	--	--	--	--	--	--	--	--	--	--	--	--	--	--	--	--	--	--	--	--	DOWN	368.544	1992.53	-2.4349	1.9201e-18	1.1474e-16	--
Cluster-4978.6876	419	369	239	5	16	4	12.49	11.55	7.44	0.16	0.49	0.12	1996	PUU79236.1		314	3.07e-29	hypothetical protein B9Z19DRAFT_1082265 [Tuber borchii]	--	--	--	--	--	--	--	--	--	--	--	--	--	PF11705//PF03286//PF04931//PF02724//PF03985//PF05104//PF05793//PF00841//PF06524//PF00515//PF04147//PF01080//PF01056//PF13181	DNA-directed RNA polymerase III subunit Rpc31//Pox virus Ag35 surface protein//DNA polymerase phi//CDC45-like protein//Paf1//Ribosome receptor lysine/proline rich region//Transcription initiation factor IIF, alpha subunit (TFIIF-alpha)//Sperm histone P2//NOA36 protein//Tetratricopeptide repeat//Nop14-like family//Presenilin//Myc amino-terminal region//Tetratricopeptide repeat	GO:0051276//GO:0016570//GO:0006368//GO:0006355//GO:0006367//GO:0007286//GO:0032968//GO:0016485//GO:0006383//GO:0006270//GO:0015031	chromosome organization//histone modification//transcription elongation by RNA polymerase II//regulation of DNA-templated transcription//transcription initiation at RNA polymerase II promoter//spermatid development//positive regulation of transcription elongation by RNA polymerase II//protein processing//transcription by RNA polymerase III//DNA replication initiation//protein transport	GO:0003700//GO:0003677//GO:0004190//GO:0008270//GO:0005515//GO:0008134	DNA-binding transcription factor activity//DNA binding//aspartic-type endopeptidase activity//zinc ion binding//protein binding//transcription factor binding	GO:0030176//GO:0005730//GO:0032040//GO:0005667//GO:0005634//GO:0019031//GO:0016593	obsolete integral component of endoplasmic reticulum membrane//nucleolus//small-subunit processome//transcription regulator complex//nucleus//viral envelope//Cdc73/Paf1 complex	--	--	UP	302.934	9.28571	5.0323	1.2759e-17	6.8226e-16	blast,frame:-3 start:1994 end:987
Cluster-4978.7895	7932.66	8043.43	7250.39	16430	14179.3	22536.8	89.23	94.9	85.08	199.03	163.62	257.46	4877	RPA97447.1		1605	1.17e-195	hypothetical protein L873DRAFT_1829001 [Choiromyces venosus 120613-1]	--	--	--	--	--	--	--	--	--	--	--	--	--	PF10605	3HB-oligomer hydrolase (3HBOH)	GO:0019605	butyrate metabolic process	GO:0047989	hydroxybutyrate-dimer hydrolase activity	GO:0005615	extracellular space	--	--	DOWN	6880.67	19465.8	-1.5003	6.3259e-16	2.835e-14	blast,frame:-2 start:2308 end:734|blast,frame:-3 start:4359 end:2047
Cluster-4978.7897	14101	4921.03	6187.2	3264.91	768	2121.96	530.91	194.65	243.39	132.51	29.62	81.22	1632	PUU78951.1		870	1.06e-110	actin cortical patch SUR7/pH-response regulator pali [Tuber borchii]	--	--	--	--	--	--	--	--	--	--	--	--	--	PF12351//PF02687//PF06687	Ca2+ regulator and membrane fusion protein Fig1//FtsX-like permease family//SUR7/PalI family	--	--	--	--	GO:0016020//GO:0005886	membrane//plasma membrane	--	--	UP	7408.43	2295.32	1.6905	0.0039939	0.018835	blast,frame:1 start:259 end:1185
Cluster-4978.2791	64	104.95	77	12	5	9	4.09	7.07	5.16	0.83	0.33	0.59	1063	RPA91727.1		177	3.38e-11	hypothetical protein L873DRAFT_1848123 [Choiromyces venosus 120613-1]	--	--	--	--	--	--	--	--	--	--	--	--	--	--	--	--	--	--	--	--	--	--	--	UP	73.0391	9.65894	2.9236	7.1879e-07	8.7572e-06	--
Cluster-5238.0	18	28	18	0	0	0	1.73	2.84	1.82	0	0	0	790	--	--	--	--	--	--	--	--	--	--	--	--	--	--	--	--	--	--	--	--	--	--	--	--	--	--	--	--	UP	18.9721	0	6.5428	7.9208e-05	0.00062408	--
Cluster-4978.9398	448.97	582.3	365	0	24	2	7.15	9.72	6.06	0	0.39	0.03	3520	--	--	--	--	--	--	--	--	--	--	--	--	--	--	--	--	--	--	PF02411	MerT mercuric transport protein	GO:0015694	mercury ion transport	GO:0015097	mercury ion transmembrane transporter activity	GO:0016020	membrane	--	--	UP	413.119	9.61286	5.4258	9.6156e-07	1.1398e-05	--
Cluster-4978.9394	2139.99	4825.4	4660.83	1634.19	968	462	96.57	228.86	219.84	79.51	44.73	21.2	1403	RPB04769.1		217	1.23e-16	hypothetical protein L873DRAFT_1785984 [Choiromyces venosus 120613-1]	--	--	--	--	--	--	--	--	--	--	--	--	--	PF04647//PF11593	Accessory gene regulator B//Mediator complex subunit 3 fungal	GO:0006357//GO:0009372	regulation of transcription by RNA polymerase II//quorum sensing	GO:0008233//GO:0003712	peptidase activity//transcription coregulator activity	GO:0005667//GO:0016592	transcription regulator complex//mediator complex	--	--	UP	3468.53	1159.34	1.5812	0.0037896	0.018004	--
Cluster-4978.1005	11	0	0	1	282	190	1.01	0	0	0.1	26.33	17.69	819	SCZ95434.1		286	1.53e-28	BZ3500_MvSof-1268-A1-R1_C042g00104 [Microbotryum saponariae]	KT731105.1	KT731105	37	2.42019e-08	Nectria cinnabarina strain 5175 mitochondrion, complete genome	K02262	COX3	cytochrome c oxidase subunit 3	http://www.genome.jp/dbget-bin/www_bget?ko:K02262	P00417	408	2.16e-47	Cytochrome c oxidase subunit 3 OS=Drosophila melanogaster OX=7227 GN=mt:CoIII PE=3 SV=1	--	--	--	--	--	--	--	--	KOG4664	Cytochrome oxidase subunit III and related proteins	DOWN	3.16854	170.624	-5.7468	0.0027053	0.013538	blast,frame:-3 start:406 end:125
Cluster-4978.1004	0	0	0	0	160	10	0	0	0	0	5.25	0.33	1876	OZJ02076.1		1638	2.34e-221	Heat shock protein 60 [Bifiguratus adelaidae]	XM_051579554.1	XM_051579554	51	9.34775e-16	Gilbertella persicaria chaperonin Cpn60/TCP-1 family (B0P05DRAFT_553291), partial mRNA	K04077	groEL, HSPD1	chaperonin GroEL	http://www.genome.jp/dbget-bin/www_bget?ko:K04077	O02649	2302	0	Heat shock protein 60A OS=Drosophila melanogaster OX=7227 GN=Hsp60A PE=1 SV=3	PF16006//PF00118	Nucleolar and spindle-associated protein//TCP-1/cpn60 chaperonin family	GO:0040001//GO:0000281//GO:0000226	establishment of mitotic spindle localization//mitotic cytokinesis//microtubule cytoskeleton organization	GO:0005524	ATP binding	GO:0005874//GO:0005819	microtubule//spindle	KOG0356	Mitochondrial chaperonin, Cpn60/Hsp60p	DOWN	0	62.939	-8.5878	0.0015226	0.0083486	blast,frame:-3 start:1778 end:42
Cluster-4978.1002	0	0	0	0	800	178	0	0	0	0	18.03	3.97	2618	CAE6436998.1		2526	0	unnamed protein product, partial [Rhizoctonia solani]	XM_016751066.1	XM_016751066	194	4.208e-95	Spizellomyces punctatus DAOM BR117 hsp82-like protein (SPPG_02782), mRNA	K04079	HSP90A, htpG	molecular chaperone HtpG	http://www.genome.jp/dbget-bin/www_bget?ko:K04079	P04809	2963	0	Heat shock protein 83 OS=Drosophila pseudoobscura pseudoobscura OX=46245 GN=Hsp83 PE=3 SV=2	PF02955//PF10158//PF00183	Prokaryotic glutathione synthetase, ATP-grasp domain//Tumour suppressor protein//Hsp90 protein	GO:0032418//GO:0006457//GO:0006750	lysosome localization//protein folding//glutathione biosynthetic process	GO:0051082//GO:0005524//GO:0004363//GO:0016887	unfolded protein binding//ATP binding//glutathione synthase activity//ATP hydrolysis activity	--	--	KOG0019	Molecular chaperone (HSP90 family)	DOWN	0	358.731	-11.099	0.0045021	0.020837	blast,frame:3 start:123 end:2294
Cluster-4978.1008	0	0	0	0	188	20	0	0	0	0	2.89	0.3	3721	PRQ78185.1		425	7.4e-39	hypothetical protein AAT19DRAFT_9253 [Rhodotorula toruloides]	--	--	--	--	--	K10590	TRIP12	E3 ubiquitin-protein ligase TRIP12	http://www.genome.jp/dbget-bin/www_bget?ko:K10590	F1LP64	2347	5.3e-302	E3 ubiquitin-protein ligase TRIP12 OS=Rattus norvegicus OX=10116 GN=Trip12 PE=1 SV=1	--	--	--	--	--	--	--	--	KOG0170	E3 ubiquitin protein ligase	DOWN	0	76.7916	-8.8748	0.00065605	0.0040398	blast,frame:-3 start:3719 end:3
Cluster-4978.3336	225.64	311	248	87	94	105	2.79	4.04	3.2	1.16	1.19	1.32	4457	KAG0636383.1		502	4.15e-54	chaperone for protein-folding within the ER, fungal-domain-containing protein [Tuber brumale]	--	--	--	--	--	--	--	--	--	A1DCU0	373	1.06e-38	Protein rot1 OS=Neosartorya fischeri (strain ATCC 1020 / DSM 3700 / CBS 544.65 / FGSC A1164 / JCM 1740 / NRRL 181 / WB 181) OX=331117 GN=rot1 PE=3 SV=1	PF10681	Chaperone for protein-folding within the ER, fungal	GO:0006458	'de novo' protein folding	--	--	GO:0005783	endoplasmic reticulum	KOG3093	5-formyltetrahydrofolate cyclo-ligase	UP	232.92	105.178	1.1465	1.0184e-05	9.9173e-05	blast,frame:1 start:3094 end:3564|blast,frame:-2 start:2185 end:1568
Cluster-4978.9027	770.98	1218.4	792.91	0	33	0	15.83	26.25	16.99	0	0.69	0	2785	XP_045966123.1		304	1.34e-25	uncharacterized protein LAJ45_11156 [Morchella importuna]||KAH8144819.1 hypothetical protein LAJ45_11156 [Morchella importuna]	--	--	--	--	--	--	--	--	--	--	--	--	--	--	--	--	--	--	--	--	--	--	--	UP	824.885	12.2716	6.071	0.0066629	0.029018	blast,frame:1 start:1 end:2346
Cluster-4978.9024	2534	3205	3452.5	4679	4643.94	5815.09	12.14	16.1	17.25	24.13	22.83	28.29	11115	PUU83649.1		5482	0	hypothetical protein B9Z19DRAFT_1060764 [Tuber borchii]	--	--	--	--	--	--	--	--	--	--	--	--	--	PF04114	Gaa1-like, GPI transamidase component	--	--	--	--	GO:0042765	GPI-anchor transamidase complex	--	--	DOWN	2733.15	5561.4	-1.025	8.5428e-08	1.2378e-06	blast,frame:-3 start:10237 end:2864
Cluster-4978.3474	75	73	86	105	106	301	3.29	3.37	3.95	4.97	4.77	13.44	1435	--	--	--	--	--	--	--	--	--	--	--	--	--	--	--	--	--	--	--	--	--	--	--	--	--	--	--	--	DOWN	69.4836	184.126	-1.4072	0.0056202	0.02519	--
Cluster-4978.10012	312	416	273	5	8	6	3.89	5.44	3.55	0.07	0.1	0.08	4427	RPA94116.1		952	3.78e-114	hypothetical protein L873DRAFT_1846759 [Choiromyces venosus 120613-1]	--	--	--	--	--	--	--	--	--	--	--	--	--	PF04225	Opacity-associated protein A LysM-like domain	--	--	GO:0042834	peptidoglycan binding	GO:0009274	peptidoglycan-based cell wall	--	--	UP	296.412	6.99884	5.4046	8.2442e-31	1.272e-28	blast,frame:1 start:2569 end:3663
Cluster-4978.81	1	0	0	0	205	52	0.06	0	0	0	12.5	3.15	1123	KAF0314796.1		1355	6.42e-187	ADP,ATP carrier protein [Colletotrichum asianum]	CP118242.1	CP118242	54	1.18828e-17	Kluyveromyces marxianus strain DMKU3-1042 chromosome 7	K05863	SLC25A4S, ANT	solute carrier family 25 (mitochondrial adenine nucleotide translocator), member 4/5/6/31	http://www.genome.jp/dbget-bin/www_bget?ko:K05863	Q26365	1412	3.03e-197	ADP,ATP carrier protein OS=Drosophila melanogaster OX=7227 GN=sesB PE=2 SV=4	--	--	--	--	--	--	--	--	KOG0749	Mitochondrial ADP/ATP carrier proteins	DOWN	0.288049	94.1223	-8.2066	0.00026151	0.0017971	blast,frame:3 start:42 end:983
Cluster-4978.83	0	0	0	0	42	40	0	0	0	0	3.08	2.92	975	CAG8438287.1		291	3.85e-28	3701_t:CDS:2, partial [Scutellospora calospora]	--	--	--	--	--	K11279	NAP1L1, NRP	nucleosome assembly protein 1-like 1	http://www.genome.jp/dbget-bin/www_bget?ko:K11279	P53997	867	7.79e-116	Protein SET OS=Drosophila melanogaster OX=7227 GN=Set PE=1 SV=2	PF07352//PF00956//PF07688	Bacteriophage Mu Gam like protein//Nucleosome assembly protein (NAP)//KaiA C-terminal domain	GO:0042262//GO:0007623//GO:0006468//GO:0006334	DNA protection//circadian rhythm//protein phosphorylation//nucleosome assembly	GO:0003690	double-stranded DNA binding	GO:0005634	nucleus	KOG1508	DNA replication factor/protein phosphatase inhibitor SET/SPR-2	DOWN	0	29.3797	-7.489	0.0055033	0.024764	blast,frame:2 start:50 end:859
Cluster-4978.88	0	0	0	0	60	51	0	0	0	0	6.4	5.43	748	KAJ3267496.1		614	1.62e-77	Elongation factor 1-beta [Borealophlyctis nickersoniae]	--	--	--	--	--	K03232	EEF1B	elongation factor 1-beta	http://www.genome.jp/dbget-bin/www_bget?ko:K03232	O96827	779	2.11e-104	Probable elongation factor 1-beta OS=Drosophila melanogaster OX=7227 GN=eEF1beta PE=1 SV=3	PF04889//PF00736	Cwf15/Cwc15 cell cycle control protein//EF-1 guanine nucleotide exchange domain	GO:0006414//GO:0000398//GO:0006448	translational elongation//mRNA splicing, via spliceosome//regulation of translational elongation	GO:0003746	translation elongation factor activity	GO:0005840//GO:0005681	ribosome//spliceosomal complex	KOG1668	Elongation factor 1 beta/delta chain	DOWN	0	39.8577	-7.929	0.0023309	0.011984	blast,frame:3 start:12 end:725
Cluster-4978.3284	14	15	10	0	0	0	0.66	0.74	0.49	0	0	0	1360	--	--	--	--	--	--	--	--	--	--	--	--	--	--	--	--	--	--	--	--	--	--	--	--	--	--	--	--	UP	11.5278	0	5.8242	0.0018424	0.0098046	--
Cluster-2435.0	0	0	0	0	73	11	0	0	0	0	2.97	0.44	1558	KAG4099593.1		379	2.28e-38	hypothetical protein H8356DRAFT_1273843 [Neocallimastix sp. JGI-2020a]||ORY81091.1 hypothetical protein LY90DRAFT_500183 [Neocallimastix californiae]	--	--	--	--	--	K10696	BRE1	E3 ubiquitin-protein ligase BRE1	http://www.genome.jp/dbget-bin/www_bget?ko:K10696	Q9VRP9	1437	2.42e-188	E3 ubiquitin-protein ligase Bre1 OS=Drosophila melanogaster OX=7227 GN=Bre1 PE=1 SV=2	PF01400//PF12678//PF00097//PF12861	Astacin (Peptidase family M12A)//RING-H2 zinc finger domain//Zinc finger, C3HC4 type (RING finger)//Anaphase-promoting complex subunit 11 RING-H2 finger	GO:0031145//GO:0006508	anaphase-promoting complex-dependent catabolic process//proteolysis	GO:0008270//GO:0061630//GO:0097602//GO:0004222//GO:0046872	zinc ion binding//ubiquitin protein ligase activity//cullin family protein binding//metalloendopeptidase activity//metal ion binding	GO:0005680	anaphase-promoting complex	KOG0978	E3 ubiquitin ligase involved in syntaxin degradation	DOWN	0	30.9306	-7.5629	0.0072081	0.031012	blast,frame:1 start:1 end:1533
Cluster-4978.6879	94	62	72	114	119	203	3.87	2.68	3.1	5.06	5.02	8.5	1513	--	--	--	--	--	--	--	--	--	--	--	--	--	--	--	--	--	--	--	--	--	--	--	--	--	--	--	--	DOWN	67.4237	158.772	-1.2364	0.00076734	0.0046249	--
Cluster-4978.3539	282	356	294	542	631	786	2.71	3.59	2.95	5.61	6.22	7.67	5666	OCL00956.1		260	3.16e-21	hypothetical protein K441DRAFT_599987 [Cenococcum geophilum 1.58]	--	--	--	--	--	--	--	--	--	--	--	--	--	--	--	--	--	--	--	--	--	--	--	DOWN	276.423	717.49	-1.3766	2.04e-11	5.1062e-10	blast,frame:-1 start:2528 end:1614
Cluster-4978.5943	503	488	447	576	860	1336	10.31	10.49	9.56	12.71	18.07	27.81	2790	XP_002838054.1		742	4.76e-85	uncharacterized protein GSTUM_00000673001 [Tuber melanosporum]||CAZ82245.1 unnamed protein product [Tuber melanosporum]	--	--	--	--	--	--	--	--	--	--	--	--	--	--	--	--	--	--	--	--	--	--	--	DOWN	425.894	1005.19	-1.2392	5.2447e-05	0.00043147	blast,frame:-1 start:2709 end:1912
Cluster-4978.3531	310	317	289	39	62	97	6.61	7.1	6.43	0.9	1.36	2.1	2690	PWW75205.1		452	7.99e-47	ATP11-domain-containing protein [Tuber magnatum]	--	--	--	--	--	K07555	ATPeAF1, ATPAF1, ATP11	ATP synthase mitochondrial F1 complex assembly factor 1	http://www.genome.jp/dbget-bin/www_bget?ko:K07555	P32453	249	1.05e-21	Protein ATP11, mitochondrial OS=Saccharomyces cerevisiae (strain ATCC 204508 / S288c) OX=559292 GN=ATP11 PE=1 SV=1	PF06644//PF03370//PF01022	ATP11 protein//Carbohydrate/starch-binding module (family 21)//Bacterial regulatory protein, arsR family	GO:0006355//GO:0065003	regulation of DNA-templated transcription//protein-containing complex assembly	GO:0005515//GO:0003700	protein binding//DNA-binding transcription factor activity	GO:0005667//GO:0005739	transcription regulator complex//mitochondrion	KOG3281	Mitochondrial F1-ATPase assembly protein	UP	271.416	71.7126	1.9165	1.1202e-07	1.5837e-06	blast,frame:1 start:1723 end:2106|blast,frame:3 start:1146 end:1703
Cluster-4978.3536	119	106	101	12	20	21	3.74	3.5	3.31	0.41	0.64	0.67	1906	--	--	--	--	--	--	--	--	--	--	--	--	--	--	--	--	--	--	--	--	--	--	--	--	--	--	--	--	UP	96.5088	19.3653	2.3127	8.9237e-09	1.5187e-07	--
Cluster-4978.3535	108	144	124.76	41	12	53	10.03	14.1	12.14	4.11	1.14	5.01	810	PUU74173.1		242	3.6e-20	hypothetical protein B9Z19DRAFT_1001545 [Tuber borchii]	--	--	--	--	--	--	--	--	--	--	--	--	--	--	--	--	--	--	--	--	--	--	--	UP	111.921	38.7658	1.5286	0.011168	0.044238	--
Cluster-3585.0	0	0	0	0	109	9	0	0	0	0	5.5	0.45	1305	EXX60129.1		1128	1.52e-150	Hmt1p [Rhizophagus irregularis DAOM 197198w]	--	--	--	--	--	K11434	PRMT1	type I protein arginine methyltransferase	http://www.genome.jp/dbget-bin/www_bget?ko:K11434	Q6VRB0	1336	4.75e-184	Protein arginine N-methyltransferase 1-B OS=Xenopus laevis OX=8355 GN=prmt1-b PE=1 SV=1	PF05175//PF08241	Methyltransferase small domain//Methyltransferase domain	--	--	GO:0008168	methyltransferase activity	--	--	KOG1499	Protein arginine N-methyltransferase PRMT1 and related enzymes	DOWN	0	43.6297	-8.0591	0.0036837	0.017572	blast,frame:3 start:147 end:1229
Cluster-1763.0	0	0	0	0	55	10	0	0	0	0	2.12	0.38	1631	XP_028476313.1		1494	7.84e-196	MCM DNA helicase complex subunit mcm6 [Apiotrichum porosum]||RSH81858.1 MCM DNA helicase complex subunit mcm6 [Apiotrichum porosum]	XM_652740.1	XM_652740	74	1.32779e-28	Aspergillus nidulans FGSC A4 MCM DNA helicase complex subunit MCM6 (ANIA_00228), partial mRNA	K02542	MCM6	DNA replication licensing factor MCM6	http://www.genome.jp/dbget-bin/www_bget?ko:K02542	Q7Q0Q1	2436	0	DNA replication licensing factor Mcm6 OS=Anopheles gambiae OX=7165 GN=Mcm6 PE=3 SV=3	PF01078//PF00158//PF07726//PF00493//PF07728	Magnesium chelatase, subunit ChlI//Sigma-54 interaction domain//ATPase family associated with various cellular activities (AAA)//MCM P-loop domain//AAA domain (dynein-related subfamily)	GO:0006355//GO:0032508	regulation of DNA-templated transcription//DNA duplex unwinding	GO:0016887//GO:0005524//GO:0008134//GO:0003677	ATP hydrolysis activity//ATP binding//transcription factor binding//DNA binding	GO:0005667	transcription regulator complex	KOG0480	DNA replication licensing factor, MCM6 component	DOWN	0	23.893	-7.1905	0.012806	0.049274	blast,frame:1 start:1 end:1629
Cluster-4978.2621	53	56	72	1	2	1	1.05	1.17	1.49	0.02	0.04	0.02	2866	--	--	--	--	--	--	--	--	--	--	--	--	--	--	--	--	--	--	--	--	--	--	--	--	--	--	--	--	UP	53.8375	1.47971	5.1898	1.5294e-08	2.486e-07	--
Cluster-4978.2624	11	22	10	28	35	74.21	7.68	16.74	7.56	21.59	24.45	54.11	320	--	--	--	--	--	--	--	--	--	--	--	--	--	--	--	--	--	--	--	--	--	--	--	--	--	--	--	--	DOWN	12.7359	49.4481	-1.9589	0.0040314	0.018977	--
Cluster-6552.0	22	33	19	0	0	1	2.23	3.53	2.02	0	0	0.1	763	--	--	--	--	--	--	--	--	--	--	--	--	--	--	--	--	--	--	--	--	--	--	--	--	--	--	--	--	UP	21.91	0.344033	5.7888	0.0001283	0.00095912	--
Cluster-4978.251	3	0	0	0	132	86	0.43	0	0	0	19.15	12.5	615	KNE89322.1		280	1.55e-29	ATP synthase F0, A subunit, partial [Puccinia striiformis f. sp. tritici PST-78]	--	--	--	--	--	K02126	ATPeF0A, MTATP6, ATP6	F-type H+-transporting ATPase subunit a	http://www.genome.jp/dbget-bin/www_bget?ko:K02126	P00850	572	1.2e-73	ATP synthase subunit a OS=Drosophila melanogaster OX=7227 GN=mt:ATPase6 PE=3 SV=4	PF00119	ATP synthase A chain	GO:0015986	proton motive force-driven ATP synthesis	GO:0015078	proton transmembrane transporter activity	GO:0045263	proton-transporting ATP synthase complex, coupling factor F(o)	KOG4665	ATP synthase F0 subunit 6 and related proteins	DOWN	0.864147	78.6732	-6.4979	0.0028913	0.014307	blast,frame:-2 start:323 end:6
Cluster-4978.5927	5822.92	4576	4478	9037.2	12023.2	8592.43	74.37	61.31	59.67	124.31	157.52	111.46	4325	RPB06059.1		1502	2.79e-188	hypothetical protein L873DRAFT_1660171 [Choiromyces venosus 120613-1]	--	--	--	--	--	--	--	--	--	--	--	--	--	PF04066	Multiple resistance and pH regulation protein F (MrpF / PhaF)	GO:0034220//GO:0006811	monoatomic ion transmembrane transport//monoatomic ion transport	GO:0015075	monoatomic ion transmembrane transporter activity	--	--	--	--	DOWN	4399.81	10968.9	-1.3179	9.1123e-10	1.796e-08	blast,frame:-2 start:2158 end:932
Cluster-4978.9668	26	21	18	1	3	0	2.3	1.96	1.67	0.1	0.27	0	837	--	--	--	--	--	--	--	--	--	--	--	--	--	--	--	--	--	--	--	--	--	--	--	--	--	--	--	--	UP	19.2043	1.50754	3.6886	0.0021538	0.011193	--
Cluster-4978.252	2	0	0	0	121	156	0.06	0	0	0	3.95	5.06	1882	KAJ3054426.1		212	1.78e-15	Calcium-regulated heat stable protein 1 [Rhizophlyctis rosea]	--	--	--	--	--	--	--	--	--	P41824	399	5.52e-43	Y-box factor homolog OS=Aplysia californica OX=6500 PE=2 SV=1	PF00313//PF06738	'Cold-shock' DNA-binding domain//Putative threonine/serine exporter	GO:0055085	transmembrane transport	GO:0022857//GO:0003676	transmembrane transporter activity//nucleic acid binding	--	--	KOG3070	Predicted RNA-binding protein containing PIN domain and invovled in translation or RNA processing	DOWN	0.576098	98.6649	-7.405	0.00060679	0.003772	blast,frame:-3 start:1871 end:945
Cluster-4978.3395	68	79	91.03	131	161	277	1.44	1.76	2.02	2.99	3.5	5.97	2704	XP_045965743.1		300	1.16e-26	uncharacterized protein LAJ45_11569 [Morchella importuna]||KAH8144439.1 hypothetical protein LAJ45_11569 [Morchella importuna]	--	--	--	--	--	--	--	--	--	--	--	--	--	PF11427//PF04057//PF07664	Tc3 transposase//Replication factor-A protein 1, N-terminal domain//Ferrous iron transport protein B C terminus	GO:0006260//GO:0006826	DNA replication//iron ion transport	GO:0015093//GO:0003677	ferrous iron transmembrane transporter activity//DNA binding	GO:0005634	nucleus	--	--	DOWN	70.7707	206.512	-1.5467	4.9233e-05	0.00040663	--
Cluster-4978.3394	660	628	497.61	1	2	2	6.55	6.54	5.15	0.01	0.02	0.02	5494	--	--	--	--	--	--	--	--	--	--	--	--	--	--	--	--	--	--	--	--	--	--	--	--	--	--	--	--	UP	528.141	1.82374	8.1653	9.3078e-32	1.5368e-29	--
Cluster-4978.3392	34	29	44	2	0	0	1.46	1.31	1.98	0.09	0	0	1458	--	--	--	--	--	--	--	--	--	--	--	--	--	--	--	--	--	--	PF02044	Bombesin-like peptide	GO:0007218	neuropeptide signaling pathway	--	--	--	--	--	--	UP	31.8188	0.783885	5.4085	5.3675e-05	0.00044045	--
Cluster-4978.3391	303	282	247	404.33	455	522	27.4	26.88	23.41	39.5	42.04	48.09	825	RPA89154.1		294	2.32e-29	hypothetical protein L873DRAFT_1839314 [Choiromyces venosus 120613-1]	--	--	--	--	--	--	--	--	--	--	--	--	--	--	--	--	--	--	--	--	--	--	--	DOWN	246.209	507.129	-1.0426	5.8003e-10	1.1715e-08	blast,frame:2 start:152 end:796
Cluster-4978.3390	213	107	96	253	220	514	4.07	2.15	1.92	5.21	4.31	9.99	2971	--	--	--	--	--	--	--	--	--	--	--	--	--	--	--	--	--	--	--	--	--	--	--	--	--	--	--	--	DOWN	122.354	357.805	-1.5481	0.0010966	0.0062852	--
Cluster-4978.3398	83	110	134	49	29	29	2.5	3.48	4.22	1.59	0.9	0.89	1976	PMD19651.1		141	8.76e-06	hypothetical protein NA56DRAFT_660363 [Hyaloscypha hepaticicola]	--	--	--	--	--	--	--	--	--	--	--	--	--	PF00076	RNA recognition motif. (a.k.a. RRM, RBD, or RNP domain)	--	--	GO:0003723	RNA binding	--	--	--	--	UP	97.4032	39.9663	1.2881	0.0068061	0.029551	blast,frame:-2 start:979 end:65
Cluster-4978.2141	110	126	83	3	6	0	2.14	2.58	1.69	0.06	0.12	0	2922	--	--	--	--	--	--	--	--	--	--	--	--	--	--	--	--	--	--	--	--	--	--	--	--	--	--	--	--	UP	94.3389	3.40703	4.8109	5.4273e-09	9.5654e-08	--
Cluster-4501.0	23	25	16	3	4	1	1.04	1.18	0.75	0.15	0.18	0.05	1405	KAG0636920.1		151	1.67e-09	hypothetical protein HOY80DRAFT_975373 [Tuber brumale]	--	--	--	--	--	--	--	--	--	--	--	--	--	PF05433//PF02447	Glycine zipper 2TM domain//GntP family permease	GO:0035429	gluconate transmembrane transport	GO:0015128	gluconate transmembrane transporter activity	GO:0019867//GO:0016020	outer membrane//membrane	--	--	UP	18.9133	3.00733	2.6666	0.0048487	0.022184	blast,frame:2 start:1184 end:1405
Cluster-4978.1869	13	19	18	0	2	3	1.1	1.69	1.59	0	0.17	0.26	865	--	--	--	--	--	--	--	--	--	--	--	--	--	--	--	--	--	--	PF09085	Adhesion molecule, immunoglobulin-like	GO:0007155	cell adhesion	--	--	GO:0016020	membrane	--	--	UP	14.8675	1.77583	3.0403	0.010505	0.042189	--
Cluster-4978.7310	29440	12041	19670	3311	1048	1361	714.58	306.79	498.43	86.59	26.08	33.57	2394	XP_002835409.1		1400	2.31e-183	uncharacterized protein GSTUM_00000137001 [Tuber melanosporum]||CAZ79566.1 unnamed protein product [Tuber melanosporum]	--	--	--	--	--	--	--	--	--	W7LC91	795	1.27e-94	Cytochrome P450 monooxygenase FUM15 OS=Gibberella moniliformis (strain M3125 / FGSC 7600) OX=334819 GN=FUM15 PE=3 SV=1	PF00067	Cytochrome P450	--	--	GO:0016705//GO:0020037//GO:0005506//GO:0004497	oxidoreductase activity, acting on paired donors, with incorporation or reduction of molecular oxygen//heme binding//iron ion binding//monooxygenase activity	--	--	--	--	UP	18053.1	2155.67	3.0661	6.2943e-09	1.094e-07	blast,frame:-2 start:2060 end:129
Cluster-4978.7317	1977.47	1301	1617	2160.77	2203.78	4474.62	53.88	37.21	46	63.44	61.54	123.89	2160	--	--	--	--	--	--	--	--	--	--	--	--	--	--	--	--	--	--	PF05676	NADH-ubiquinone oxidoreductase B18 subunit (NDUFB7)	--	--	--	--	GO:0005739	mitochondrion	--	--	DOWN	1448.54	3206.13	-1.1463	0.00041609	0.0027026	--
Cluster-4978.9666	97	102	70	2	0	0	2.91	3.21	2.19	0.06	0	0	1985	KAG0632916.1		407	1.07e-39	hypothetical protein HOY80DRAFT_689211 [Tuber brumale]	--	--	--	--	--	--	--	--	--	--	--	--	--	PF12937//PF00646	F-box-like//F-box domain	--	--	GO:0005515	protein binding	--	--	--	--	UP	79.5184	0.783885	6.7424	7.7074e-09	1.3225e-07	blast,frame:-1 start:1763 end:339
Cluster-4978.5876	83	127	117	139	186	447	4.55	7.31	6.7	8.21	10.43	24.9	1200	--	--	--	--	--	--	--	--	--	--	--	--	--	--	--	--	--	--	PF10278//PF08496	Mediator of RNA pol II transcription subunit 19//Peptidase family S49 N-terminal	GO:0006357	regulation of transcription by RNA polymerase II	GO:0003712//GO:0004252	transcription coregulator activity//serine-type endopeptidase activity	GO:0016592//GO:0005886//GO:0005667	mediator complex//plasma membrane//transcription regulator complex	--	--	DOWN	97.2431	277.43	-1.5135	0.0025733	0.013	--
Cluster-4978.7314	7461.4	7673.71	10539.5	2861.43	4740.86	2685.19	171.51	185.14	252.9	70.86	111.72	62.71	2514	XP_002835350.1		496	1.6e-54	uncharacterized protein GSTUM_00000073001 [Tuber melanosporum]||KAG0128969.1 P-loop containing nucleoside triphosphate hydrolase protein [Tuber indicum]||CAZ79507.1 unnamed protein product [Tuber melanosporum]	XM_002835304.2	XM_002835304	140	4.21376e-65	Tuber melanosporum uncharacterized protein (GSTUM_00000073001), mRNA	K07836	RAP1B	Ras-related protein Rap-1B	http://www.genome.jp/dbget-bin/www_bget?ko:K07836	P13856	290	1.54e-27	Ras-related protein RSR1 OS=Saccharomyces cerevisiae (strain ATCC 204508 / S288c) OX=559292 GN=RSR1 PE=1 SV=1	PF01695//PF00071	IstB-like ATP binding protein//Ras family	--	--	GO:0005524//GO:0005525//GO:0003924	ATP binding//GTP binding//GTPase activity	--	--	KOG0395	Ras-related GTPase	UP	7640.43	3808.09	1.0046	0.0013675	0.0076179	blast,frame:1 start:1462 end:1872
Cluster-4978.10302	35	39	33	4	2	4	2.04	2.4	2.02	0.25	0.12	0.24	1141	--	--	--	--	--	--	--	--	--	--	--	--	--	--	--	--	--	--	--	--	--	--	--	--	--	--	--	--	UP	31.7072	3.68763	3.1054	3.3157e-05	0.00028563	--
Cluster-4978.4705	1328.06	1503	1223	0	14	0	7.23	8.58	6.94	0	0.08	0	9811	KAA8896222.1		225	3.4e-15	kinase-like domain-containing protein [Sphaerosporella brunnea]	--	--	--	--	--	K08832	SRPK3, STK23	serine/threonine-protein kinase SRPK3	http://www.genome.jp/dbget-bin/www_bget?ko:K08832	--	--	--	--	PF08718//PF06455//PF04517	Glycolipid transfer protein (GLTP)//NADH dehydrogenase subunit 5 C-terminus//Microvirus lysis protein (E), C terminus	GO:0006120//GO:0120009//GO:0042773//GO:0006814//GO:0019054//GO:0006744	mitochondrial electron transport, NADH to ubiquinone//intermembrane lipid transfer//ATP synthesis coupled electron transport//sodium ion transport//modulation by virus of host cellular process//ubiquinone biosynthetic process	GO:0120013//GO:0004857//GO:0008137	lipid transfer activity//enzyme inhibitor activity//NADH dehydrogenase (ubiquinone) activity	GO:0005737	cytoplasm	--	--	UP	1201.05	5.20613	7.8507	2.9826e-05	0.00025956	--
Cluster-4978.4704	107	136	98	268	192	488	5.43	7.25	5.2	14.66	9.97	25.17	1276	PWW76538.1		274	7.71e-24	HCNGP-domain-containing protein [Tuber magnatum]	--	--	--	--	--	--	--	--	--	--	--	--	--	PF07818	HCNGP-like protein	GO:0006355	regulation of DNA-templated transcription	--	--	--	--	--	--	DOWN	101.017	344.327	-1.7697	1.4475e-05	0.00013637	blast,frame:-1 start:676 end:53
Cluster-4978.10309	196	148	135	55	85	43	5.84	4.63	4.2	1.77	2.6	1.3	1995	KAG0640166.1		401	3.95e-39	Homogentisate 1,2-dioxygenase [Tuber brumale]	--	--	--	--	--	K00451	HGD, hmgA	homogentisate 1,2-dioxygenase	http://www.genome.jp/dbget-bin/www_bget?ko:K00451	Q4WHT9	312	3.01e-29	Homogentisate 1,2-dioxygenase hmgA OS=Neosartorya fumigata (strain ATCC MYA-4609 / Af293 / CBS 101355 / FGSC A1100) OX=330879 GN=hmgA PE=1 SV=1	--	--	--	--	--	--	--	--	KOG1417	Homogentisate 1,2-dioxygenase	UP	141.508	67.9589	1.0598	0.010413	0.041906	blast,frame:-3 start:658 end:2
Cluster-4978.3326	15	20	16	29	45	100.05	3.92	5.57	4.43	8.24	11.93	26.84	448	--	--	--	--	--	--	--	--	--	--	--	--	--	--	--	--	--	--	--	--	--	--	--	--	--	--	--	--	DOWN	15.1288	62.5036	-2.0492	0.0014121	0.0078405	--
Cluster-4978.6290	3171.98	6497.73	6056.53	11485.7	10565.1	5944.97	534.84	1160.3	1075.26	2097.85	1813.18	1024.42	558	--	--	--	--	--	--	--	--	--	--	--	--	--	--	--	--	--	--	--	--	--	--	--	--	--	--	--	--	DOWN	4687.49	10475.9	-1.1602	0.0043104	0.020108	--
Cluster-4978.3891	237	311	268	1	6	0	6.77	9.33	8	0.03	0.18	0	2071	RPA91271.1		189	1.41e-11	hypothetical protein L873DRAFT_1781417 [Choiromyces venosus 120613-1]	--	--	--	--	--	--	--	--	--	--	--	--	--	PF02044	Bombesin-like peptide	GO:0007218	neuropeptide signaling pathway	--	--	--	--	--	--	UP	242.197	2.62314	6.5457	1.0709e-18	6.5022e-17	blast,frame:-2 start:1992 end:409
Cluster-4978.10213	174	162.73	87	11	10	21	7.78	7.65	4.06	0.53	0.46	0.95	1414	--	--	--	--	--	--	--	--	--	--	--	--	--	--	--	--	--	--	--	--	--	--	--	--	--	--	--	--	UP	124.949	15.2547	3.0283	9.464e-09	1.6034e-07	--
Cluster-4819.0	25	23	13	0	1	0	7.6	7.46	4.19	0	0.31	0	420	--	--	--	--	--	--	--	--	--	--	--	--	--	--	--	--	--	--	--	--	--	--	--	--	--	--	--	--	UP	17.981	0.371867	5.5041	0.00043764	0.0028308	--
Cluster-4978.6626	5044	6331.99	9903.6	2410	2060.97	2772.97	70.17	92.41	143.75	36.11	29.41	39.18	3991	PUU83736.1		1004	1.34e-122	hypothetical protein B9Z19DRAFT_1118874 [Tuber borchii]	--	--	--	--	--	--	--	--	--	--	--	--	--	PF07655	Secretin N-terminal domain	GO:0009297	pilus assembly	--	--	GO:0019867	outer membrane	--	--	UP	6352.66	2665	1.2532	5.4661e-05	0.00044792	--
Cluster-938.0	0	0	0	0	67	6	0	0	0	0	2.81	0.25	1522	RKP08036.1		621	5.7e-70	PA26 p53-induced protein-domain-containing protein, partial [Thamnocephalis sphaerospora]	--	--	--	--	--	--	--	--	--	Q9W1K5	1386	3.25e-188	Sestrin homolog OS=Drosophila melanogaster OX=7227 GN=Sesn PE=1 SV=2	PF02627//PF07545//PF19117//PF04636	Carboxymuconolactone decarboxylase family//Vestigial/Tondu family//Mitochondrial import 2//PA26 p53-induced protein (sestrin)	GO:0045040//GO:0006355//GO:1901031//GO:0070096	protein insertion into mitochondrial outer membrane//regulation of DNA-templated transcription//regulation of response to reactive oxygen species//mitochondrial outer membrane translocase complex assembly	GO:0051920	peroxiredoxin activity	GO:0005634	nucleus	KOG3746	Uncharacterized conserved protein	DOWN	0	26.9793	-7.3657	0.011833	0.046366	blast,frame:1 start:1 end:1359
Cluster-4978.10931	49	47	47	386	214	496	1.34	1.35	1.34	11.34	5.98	13.74	2159	--	--	--	--	--	--	--	--	--	--	--	--	--	--	--	--	--	--	PF03232	Ubiquinone biosynthesis protein COQ7	GO:0006744	ubiquinone biosynthetic process	GO:0004497	monooxygenase activity	--	--	--	--	DOWN	42.3846	401.509	-3.2441	7.2785e-17	3.6244e-15	--
Cluster-4978.2899	15	11	16	0	0	0	1.61	1.25	1.81	0	0	0	733	--	--	--	--	--	--	--	--	--	--	--	--	--	--	--	--	--	--	--	--	--	--	--	--	--	--	--	--	UP	12.4644	0	5.9366	0.0011943	0.0067395	--
Cluster-4978.7977	784.25	824	693.37	758	1094	2114.97	12.57	13.86	11.6	13.09	17.98	34.44	3497	RUS13751.1		466	1e-48	hypothetical protein BC938DRAFT_477695, partial [Jimgerdemannia flammicorona]	--	--	--	--	--	--	--	--	--	--	--	--	--	--	--	--	--	--	--	--	--	--	--	DOWN	681.446	1431.54	-1.0711	0.0032441	0.015775	blast,frame:-2 start:2557 end:1634
Cluster-4978.7976	1854	2208	1543	0	44	0	21.68	27.09	18.83	0	0.53	0	4700	--	--	--	--	--	--	--	--	--	--	--	--	--	--	--	--	--	--	--	--	--	--	--	--	--	--	--	--	UP	1659.01	16.3621	6.6639	0.0041681	0.019507	--
Cluster-4978.7973	1366.21	1099	1613.94	141.61	27	57	18.61	15.71	22.94	2.08	0.38	0.79	4070	KAG0640181.1		233	4.25e-17	peptidase S8/S53 domain-containing protein [Tuber brumale]	--	--	--	--	--	K01336	PRB1	cerevisin	http://www.genome.jp/dbget-bin/www_bget?ko:K01336	C5PGK9	131	2.79e-06	Subtilisin-like protease CPC735_050320 OS=Coccidioides posadasii (strain C735) OX=222929 GN=CPC735_050320 PE=3 SV=1	--	--	--	--	--	--	--	--	--	--	UP	1211.83	85.3061	3.8302	1.1455e-10	2.5792e-09	blast,frame:-3 start:4068 end:3610
Cluster-4978.7970	2531.68	2458.25	2857.78	4716.66	5641.48	14474.2	26.86	27.35	31.63	53.89	61.4	155.95	5156	CUS13508.1		2471	0	unnamed protein product, partial [Tuber aestivum]	XM_046110119.1	XM_046110119	146	4.01842e-68	Morchella importuna uncharacterized protein (LAJ45_00518), partial mRNA	--	--	--	--	Q4WR75	433	2.4e-42	Ferric/cupric reductase transmembrane component B OS=Neosartorya fumigata (strain ATCC MYA-4609 / Af293 / CBS 101355 / FGSC A1100) OX=330879 GN=freB PE=2 SV=2	PF08022//PF08964//PF12822//PF07267//PF08030	FAD-binding domain//Beta/Gamma crystallin//ECF transporter, substrate-specific component//Nucleopolyhedrovirus capsid protein P87//Ferric reductase NAD binding domain	GO:0098609	cell-cell adhesion	GO:0016491//GO:0022857	oxidoreductase activity//transmembrane transporter activity	GO:0016020//GO:0019028	membrane//viral capsid	KOG0417	Ubiquitin-protein ligase	DOWN	2329.99	8926.02	-1.9377	1.951e-06	2.1847e-05	blast,frame:1 start:1909 end:4782
Cluster-4978.8701	450.97	406	485	96	123	47	7.23	6.83	8.12	1.66	2.02	0.77	3495	--	--	--	--	--	--	--	--	--	--	--	--	--	--	--	--	--	--	PF08159	NUC153 domain	--	--	--	--	GO:0005634	nucleus	--	--	UP	398.247	99.5356	2.0021	3.3895e-06	3.6478e-05	--
Cluster-4978.5520	1130.17	1152.33	1091	311.98	416.02	290	51.67	55.37	52.14	15.38	19.48	13.48	1388	KAG0639229.1		498	1.53e-58	ribosomal protein L22e [Tuber brumale]	XM_046157081.1	XM_046157081	60	6.82415e-21	Microdochium trichocladiopsis 60S ribosomal protein L22 (B0I36DRAFT_352102), partial mRNA	K02891	RP-L22e, RPL22	large subunit ribosomal protein L22e	http://www.genome.jp/dbget-bin/www_bget?ko:K02891	Q09668	360	3.7e-40	60S ribosomal protein L22 OS=Schizosaccharomyces pombe (strain 972 / ATCC 24843) OX=284812 GN=rpl22 PE=1 SV=3	--	--	--	--	--	--	--	--	KOG3434	60S ribosomal protein L22	UP	999.782	376.752	1.4085	1.4913e-10	3.3024e-09	blast,frame:2 start:188 end:709
Cluster-4978.11437	5	10	11	29	49	35	0.25	0.52	0.57	1.55	2.49	1.77	1299	--	--	--	--	--	--	--	--	--	--	--	--	--	--	--	--	--	--	PF09026	Centromere protein B dimerisation domain	--	--	GO:0003677//GO:0003682	DNA binding//chromatin binding	GO:0000775//GO:0000785	chromosome, centromeric region//chromatin	--	--	DOWN	7.76063	41.6289	-2.4267	0.00019779	0.0013991	--
Cluster-1493.0	0	0	0	0	66	10	0	0	0	0	2.49	0.37	1661	TPX66047.1		600	6.74e-69	hypothetical protein SpCBS45565_g04723 [Spizellomyces sp. 'palustris']	--	--	--	--	--	K16794	PAFAH1B1, LIS1	platelet-activating factor acetylhydrolase IB subunit alpha	http://www.genome.jp/dbget-bin/www_bget?ko:K16794	B4JWA1	1003	7e-131	Lissencephaly-1 homolog OS=Drosophila grimshawi OX=7222 GN=Lis-1 PE=3 SV=1	PF00400//PF08513//PF05392	WD domain, G-beta repeat//LisH//Cytochrome C oxidase chain VIIB	GO:0006123	mitochondrial electron transport, cytochrome c to oxygen	GO:0004129//GO:0005515	cytochrome-c oxidase activity//protein binding	GO:0045277//GO:0005746	respiratory chain complex IV//mitochondrial respirasome	KOG0295	WD40 repeat-containing protein	DOWN	0	27.9835	-7.4184	0.0092285	0.038127	blast,frame:-2 start:1570 end:242
Cluster-4978.4959	1255	1444	1073	0	11	5	13.61	16.42	12.13	0	0.12	0.06	5051	XP_002842417.1		711	2.51e-80	uncharacterized protein GSTUM_00012136001 [Tuber melanosporum]||CAZ86608.1 unnamed protein product [Tuber melanosporum]	--	--	--	--	--	--	--	--	--	--	--	--	--	PF06524//PF02444//PF05887	NOA36 protein//Hepatitis E virus ORF-2 (Putative capsid protein)//Procyclic acidic repetitive protein (PARP)	--	--	GO:0008270	zinc ion binding	GO:0005634//GO:0030430//GO:0016020	nucleus//host cell cytoplasm//membrane	--	--	UP	1116.73	5.81069	7.5737	1.2124e-43	4.8554e-41	blast,frame:-2 start:5050 end:3941
Cluster-4978.4955	159	145	129	8	10	7	4.4	4.21	3.73	0.24	0.28	0.2	2130	PUU75430.1		226	5.55e-17	hypothetical protein B9Z19DRAFT_1131345 [Tuber borchii]	--	--	--	--	--	--	--	--	--	--	--	--	--	--	--	--	--	--	--	--	--	--	--	UP	128.129	9.26243	3.7955	1.1665e-17	6.3276e-16	blast,frame:2 start:2 end:1360
Cluster-5973.0	14	7	13	0	0	0	1.46	0.77	1.42	0	0	0	749	--	--	--	--	--	--	--	--	--	--	--	--	--	--	--	--	--	--	--	--	--	--	--	--	--	--	--	--	UP	10.0759	0	5.6298	0.0044884	0.020789	--
Cluster-4978.5029	488	547.96	661.65	20	29	31	7.12	8.39	10.07	0.31	0.43	0.46	3818	--	--	--	--	--	--	--	--	--	--	--	--	--	--	--	--	--	--	PF02993	Minor capsid protein VI	GO:0039664	lysis of host organelle involved in viral entry into host cell	--	--	GO:0019028	viral capsid	--	--	UP	505.008	29.288	4.1041	9.992e-40	2.8935e-37	--
Cluster-4978.390	0	0	0	0	298.01	292	0	0	0	0	9.27	9	1965	KAI8058028.1		166	3.13e-11	Non-histone chromosomal protein 6 [Syncephalis plumigaleata]	--	--	--	--	--	--	--	--	--	Q05783	310	2.64e-32	High mobility group protein D OS=Drosophila melanogaster OX=7227 GN=HmgD PE=1 SV=1	PF05425	Copper resistance protein D	--	--	--	--	--	--	KOG0526	Nucleosome-binding factor SPN, POB3 subunit	DOWN	0	211.274	-10.335	0.008168	0.034426	blast,frame:-1 start:1965 end:1516
Cluster-2366.0	0	0	0	0	107	29	0	0	0	0	4.09	1.1	1643	KAJ3053465.1		1450	4.74e-194	ATP-dependent RNA helicase dbp2 [Rhizophlyctis rosea]	XM_007262678.1	XM_007262678	68	2.89574e-25	Fomitiporia mediterranea MF3/22 DEAD-domain-containing protein (FOMMEDRAFT_75747), partial mRNA	K12823	DDX5, DBP2	ATP-dependent RNA helicase DDX5/DBP2	http://www.genome.jp/dbget-bin/www_bget?ko:K12823	P19109	1752	9.95e-240	ATP-dependent RNA helicase p62 OS=Drosophila melanogaster OX=7227 GN=Rm62 PE=1 SV=3	PF00270//PF04851	DEAD/DEAH box helicase//Type III restriction enzyme, res subunit	--	--	GO:0016787//GO:0003676//GO:0003677//GO:0005524	hydrolase activity//nucleic acid binding//DNA binding//ATP binding	--	--	KOG0331	ATP-dependent RNA helicase	DOWN	0	49.7667	-8.2491	0.0015869	0.0086304	blast,frame:2 start:68 end:1642
Cluster-481.0	0	0	0	0	79	4	0	0	0	0	2.49	0.12	1943	TPX48645.1		287	9.13e-24	hypothetical protein SeLEV6574_g01918 [Synchytrium endobioticum]||TPX51436.1 hypothetical protein SeMB42_g01927 [Synchytrium endobioticum]	--	--	--	--	--	--	--	--	--	Q9I9A7	614	1.15e-69	DNA replication factor Cdt1 OS=Xenopus laevis OX=8355 GN=cdt1 PE=1 SV=2	--	--	--	--	--	--	--	--	KOG4762	DNA replication factor	DOWN	0	30.7536	-7.5545	0.010433	0.041963	blast,frame:3 start:3 end:1805
Cluster-4606.0	13	25	18	1	2	1	0.65	1.32	0.95	0.05	0.1	0.05	1286	--	--	--	--	--	--	--	--	--	--	--	--	--	--	--	--	--	--	--	--	--	--	--	--	--	--	--	--	UP	16.6438	1.47971	3.4949	0.0018083	0.0096369	--
Cluster-4978.1638	220	233	176	56.9	45	43	6.38	7.1	5.33	1.78	1.34	1.27	2043	RPB11816.1		212	2.92e-15	hypothetical protein P167DRAFT_606217 [Morchella conica CCBAS932]	--	--	--	--	--	--	--	--	--	--	--	--	--	--	--	--	--	--	--	--	--	--	--	UP	186.108	53.8681	1.7921	1.5047e-08	2.4501e-07	blast,frame:-1 start:1560 end:652
Cluster-5763.0	18	19	23	0	2	0	0.99	1.1	1.33	0	0.11	0	1193	KAI0435803.1		158	3.87e-10	hypothetical protein F4803DRAFT_573786 [Xylaria telfairii]	--	--	--	--	--	--	--	--	--	--	--	--	--	--	--	--	--	--	--	--	--	--	--	UP	17.8351	0.743733	4.5918	0.0019082	0.010101	blast,frame:-2 start:997 end:737
Cluster-4978.7734	9757.93	8466	10042	2492	1915	3967.95	242.62	220.96	260.67	66.76	48.81	100.25	2343	PUU80968.1		684	7.21e-82	hypothetical protein B9Z19DRAFT_1078246 [Tuber borchii]	--	--	--	--	--	--	--	--	--	--	--	--	--	--	--	--	--	--	--	--	--	--	--	UP	8384.42	3053.97	1.4569	1.2749e-07	1.7935e-06	blast,frame:-2 start:2342 end:1650
Cluster-5593.0	44	50	28	0	0	0	4.88	5.85	3.26	0	0	0	719	RUS25107.1		259	4.06e-25	hypothetical protein BC938DRAFT_472618 [Jimgerdemannia flammicorona]	--	--	--	--	--	--	--	--	--	--	--	--	--	--	--	--	--	--	--	--	--	--	--	UP	36.0288	0	7.4683	3.4827e-07	4.5055e-06	--
Cluster-4978.3255	230	226	246	0	1	0	12.96	13.4	14.5	0	0.06	0	1173	--	--	--	--	--	--	--	--	--	--	--	--	--	--	--	--	--	--	--	--	--	--	--	--	--	--	--	--	UP	208.298	0.371867	9.0376	1.6609e-13	5.5529e-12	--
Cluster-4978.3708	230.09	319.31	190.31	1	4	2	160.59	242.97	143.84	0.77	2.79	1.46	320	--	--	--	--	--	--	--	--	--	--	--	--	--	--	--	--	--	--	--	--	--	--	--	--	--	--	--	--	UP	218.724	2.56747	6.408	1.1157e-20	8.3007e-19	--
Cluster-4978.10037	124	144	217	18	50	42	4.88	5.95	8.92	0.76	2.01	1.68	1573	--	--	--	--	--	--	--	--	--	--	--	--	--	--	--	--	--	--	--	--	--	--	--	--	--	--	--	--	UP	144.631	40.0977	1.8484	0.00036318	0.0024021	--
Cluster-2291.0	0	0	0	0	137	19	0	0	0	0	3.78	0.52	2182	--	--	--	--	--	--	--	--	--	--	--	--	--	--	Q5TKA1	852	2.3e-104	Protein lin-9 homolog OS=Homo sapiens OX=9606 GN=LIN9 PE=1 SV=1	--	--	--	--	--	--	--	--	KOG1019	Retinoblastoma pathway protein LIN-9/chromatin-associated protein Aly	DOWN	0	57.4823	-8.457	0.0013713	0.0076321	blast,frame:3 start:222 end:2012
Cluster-4978.11055	54	65	69	1	10	11	1.9	2.4	2.54	0.04	0.36	0.39	1728	--	--	--	--	--	--	--	--	--	--	--	--	--	--	--	--	--	--	--	--	--	--	--	--	--	--	--	--	UP	55.8735	7.89497	2.8129	0.00042703	0.0027688	--
Cluster-4978.10036	479.89	433	307	91	114	64	17.43	16.52	11.65	3.56	4.24	2.36	1683	KOS48444.1		126	6.48e-06	hypothetical protein ACN38_g612 [Penicillium nordicum]	XM_040850252.1	XM_040850252	48	3.89365e-14	Aspergillus sydowii CBS 593.65 uncharacterized protein (ASPSYDRAFT_638184), mRNA	--	--	--	--	--	--	--	--	PF10265	Mitoguardin	GO:0008053	mitochondrial fusion	--	--	--	--	--	--	UP	360.223	100.078	1.8496	1.9346e-07	2.6331e-06	blast,frame:-1 start:483 end:307
Cluster-4978.6363	7307.06	3160	3080	1465.04	1218	1310	87.39	39.64	38.43	18.87	14.94	15.91	4602	RPB03365.1		4437	0	potassium/sodium eff [Choiromyces venosus 120613-1]	XM_046112839.1	XM_046112839	383	0	Morchella importuna uncharacterized protein (LAJ45_03252), partial mRNA	K01536	ENA	P-type Na+/K+ transporter	http://www.genome.jp/dbget-bin/www_bget?ko:K01536	P22189	2211	4.19e-290	Calcium-transporting ATPase 3 OS=Schizosaccharomyces pombe (strain 972 / ATCC 24843) OX=284812 GN=cta3 PE=1 SV=1	PF04508	Viral A-type inclusion protein repeat	GO:0016032	viral process	--	--	--	--	KOG0202	Ca2+ transporting ATPase	UP	3981.06	1477.81	1.4298	0.0001361	0.0010105	--
Cluster-4978.6365	1506	2208	1850.98	2319.5	2412.02	5061.97	29.78	45.82	38.2	49.41	48.9	101.69	2882	TGZ80574.1		176	1.38e-11	hypothetical protein EX30DRAFT_372203 [Ascodesmis nigricans]	--	--	--	--	--	--	--	--	--	--	--	--	--	PF00278	Pyridoxal-dependent decarboxylase, C-terminal sheet domain	--	--	GO:0003824	catalytic activity	--	--	--	--	DOWN	1652.85	3547.74	-1.1021	0.0011764	0.0066517	--
Cluster-4978.6366	538	694	422	51	48	46	20.6	27.92	16.88	2.1	1.88	1.79	1609	KAH0536549.1		302	1.49e-25	hypothetical protein FGG08_006579 [Glutinoglossum americanum]	--	--	--	--	--	K23504	SERAC1	protein SERAC1	http://www.genome.jp/dbget-bin/www_bget?ko:K23504	--	--	--	--	PF01056	Myc amino-terminal region	GO:0006355	regulation of DNA-templated transcription	GO:0003700	DNA-binding transcription factor activity	GO:0005667	transcription regulator complex	--	--	UP	489.322	53.6642	3.1908	9.5417e-26	1.0627e-23	blast,frame:3 start:744 end:1175
Cluster-4978.7370	26664.6	23145	19580	4882.83	4427.11	3071.01	203.62	185.34	155.94	40.15	34.69	23.81	7066	KAG0644061.1		1117	6.25e-135	hypothetical protein HOY80DRAFT_879137 [Tuber brumale]	--	--	--	--	--	--	--	--	--	P0CU27	339	7.72e-33	Protein-lysine N-methyltransferase EFM3 OS=Chaetomium thermophilum (strain DSM 1495 / CBS 144.50 / IMI 039719) OX=759272 GN=CTHT_0041970.1 PE=3 SV=1	PF05175	Methyltransferase small domain	--	--	GO:0008168	methyltransferase activity	--	--	KOG2497	Predicted methyltransferase	UP	20513.4	4616.63	2.1517	5.661e-16	2.5615e-14	blast,frame:-2 start:4239 end:2944
Cluster-4978.5628	1241	1288	1502	4797.91	940.22	3742.96	9.41	10.24	11.88	39.19	7.32	28.83	7112	CUS08886.1		1905	1.02e-240	unnamed protein product [Tuber aestivum]	XM_002837014.2	XM_002837014	134	2.60203e-61	Tuber melanosporum uncharacterized protein (GSTUM_00005030001), mRNA	--	--	--	--	Q9US36	139	9.58e-07	Zinc finger protein klf1 OS=Schizosaccharomyces pombe (strain 972 / ATCC 24843) OX=284812 GN=klf1 PE=2 SV=1	PF00172//PF14369//PF04082//PF01757	Fungal Zn(2)-Cys(6) binuclear cluster domain//zinc-ribbon//Fungal specific transcription factor domain//Acyltransferase family	GO:0006355//GO:0006351	regulation of DNA-templated transcription//DNA-templated transcription	GO:0003677//GO:0008270//GO:0061630//GO:0016747//GO:0000981	DNA binding//zinc ion binding//ubiquitin protein ligase activity//acyltransferase activity, transferring groups other than amino-acyl groups//DNA-binding transcription factor activity, RNA polymerase II-specific	--	--	--	--	DOWN	1197.56	3517.81	-1.5546	0.0043973	0.020432	--
Cluster-4978.5625	1298	1346.22	1324.05	1967	2117	2673	13.37	14.54	14.23	21.82	22.37	27.96	5303	XP_044690279.1		727	2.34e-82	uncharacterized protein H6S33_005066 [Morchella sextelata]||KAH0605084.1 hypothetical protein H6S33_005066 [Morchella sextelata]	XM_046148321.1	XM_046148321	77	9.40232e-30	Microdochium trichocladiopsis uncharacterized protein (B0I36DRAFT_138103), mRNA	K08963	mtnA	methylthioribose-1-phosphate isomerase	http://www.genome.jp/dbget-bin/www_bget?ko:K08963	C1G9Q3	674	5.77e-77	Methylthioribose-1-phosphate isomerase OS=Paracoccidioides brasiliensis (strain Pb18) OX=502780 GN=MRI1 PE=3 SV=1	PF01008	Initiation factor 2 subunit family	GO:0044237	cellular metabolic process	--	--	--	--	KOG1468	Predicted translation initiation factor related to eIF-2B alpha/beta/delta subunits (CIG2/IDI2)	DOWN	1176.78	2477.79	-1.0745	2.8773e-15	1.2281e-13	blast,frame:-3 start:1482 end:841
Cluster-4978.8121	989	967	838	1275.64	1522.99	1974	12.81	13.14	11.33	17.8	20.24	25.98	4267	PUU79237.1		376	5.53e-38	hypothetical protein B9Z19DRAFT_843771 [Tuber borchii]	--	--	--	--	--	--	--	--	--	Q9UU77	141	3.43e-08	Ankyrin repeat-containing protein P1E11.10 OS=Schizosaccharomyces pombe (strain 972 / ATCC 24843) OX=284812 GN=SPCP1E11.10 PE=4 SV=1	PF00646//PF12796//PF00048//PF13606//PF00023	F-box domain//Ankyrin repeats (3 copies)//Small cytokines (intecrine/chemokine), interleukin-8 like//Ankyrin repeat//Ankyrin repeat	GO:0006955//GO:0006935//GO:0007165	immune response//chemotaxis//signal transduction	GO:0005515//GO:0008009	protein binding//chemokine activity	GO:0005576	extracellular region	--	--	DOWN	827.12	1745.59	-1.0777	1.835e-09	3.4437e-08	blast,frame:-1 start:3625 end:3065
Cluster-2203.0	0	0	0	0	58	34	0	0	0	0	2.48	1.44	1497	--	--	--	--	--	--	--	--	--	--	--	--	--	--	--	--	--	--	PF07776//PF01101//PF07975	Zinc-finger associated domain (zf-AD)//HMG14 and HMG17//TFIIH C1-like domain	GO:0006281	DNA repair	GO:0031492//GO:0008270	nucleosomal DNA binding//zinc ion binding	GO:0000785//GO:0005634	chromatin//nucleus	--	--	DOWN	0	33.2654	-7.6681	0.0041034	0.019228	--
Cluster-4978.8650	465.46	171	113.9	1	1	0	103.58	40.43	26.77	0.24	0.23	0	483	--	--	--	--	--	--	--	--	--	--	--	--	--	--	--	--	--	--	--	--	--	--	--	--	--	--	--	--	UP	219.387	0.763809	8.2083	3.4203e-11	8.2856e-10	--
Cluster-4978.7704	12596	6346	5626	2052	1158	1305	719.29	381.16	336.05	126.41	67.68	75.82	1161	PUU80273.1		801	1.96e-102	hypothetical protein B9Z19DRAFT_975351 [Tuber borchii]	--	--	--	--	--	--	--	--	--	P87216	364	1.27e-39	Protein vip1 OS=Schizosaccharomyces pombe (strain 972 / ATCC 24843) OX=284812 GN=vip1 PE=1 SV=1	PF00076	RNA recognition motif. (a.k.a. RRM, RBD, or RNP domain)	--	--	GO:0003723	RNA binding	--	--	--	--	UP	7225.41	1683.85	2.1014	1.4588e-07	2.031e-06	blast,frame:2 start:236 end:1129
Cluster-4978.7707	3914	4751	4875	9073.63	7101.98	8669	23.27	29.62	30.23	58.1	43.33	52.34	9003	RPA97677.1		6200	0	hypothetical protein L873DRAFT_1790829 [Choiromyces venosus 120613-1]	XM_002839744.2	XM_002839744	189	8.78674e-92	Tuber melanosporum uncharacterized protein (GSTUM_00007936001), partial mRNA	--	--	--	--	--	--	--	--	PF09172	Vitellinogen, open beta-sheet	GO:0006869	lipid transport	GO:0005319	lipid transporter activity	--	--	--	--	DOWN	4022.99	9179.9	-1.1902	1.0545e-09	2.0634e-08	blast,frame:3 start:393 end:8456
Cluster-4978.429	0	0	0	2	125	20	0	0	0	0.05	2.74	0.43	2686	--	--	--	--	--	--	--	--	--	--	--	--	--	--	A1Z8P9	228	1.25e-17	Nucleoprotein TPR OS=Drosophila melanogaster OX=7227 GN=Mtor PE=1 SV=1	--	--	--	--	--	--	--	--	--	--	DOWN	0	54.1479	-8.3708	6.8076e-05	0.00054714	blast,frame:2 start:2 end:2587
Cluster-4978.938	2	0	0	0	256.52	153	0.09	0	0	0	11.78	6.98	1410	RKP25824.1		1496	2.49e-205	60S ribosomal protein L3 [Syncephalis pseudoplumigaleata]	XM_038874848.1	XM_038874848	75	3.18119e-29	Botrytis byssoidea uncharacterized protein (EAE97_004336), partial mRNA	K02925	RP-L3e, RPL3	large subunit ribosomal protein L3e	http://www.genome.jp/dbget-bin/www_bget?ko:K02925	O16797	1929	1.2e-272	60S ribosomal protein L3 OS=Drosophila melanogaster OX=7227 GN=RpL3 PE=1 SV=3	PF00297	Ribosomal protein L3	GO:0042254//GO:0006412	ribosome biogenesis//translation	GO:0003735	structural constituent of ribosome	GO:0005840	ribosome	KOG0746	60S ribosomal protein L3 and related proteins	DOWN	0.576098	148.207	-7.9916	0.00018197	0.0013045	blast,frame:-1 start:1410 end:151
Cluster-4978.930	4	0	0	0	963	435	0.15	0	0	0	36.64	16.42	1651	TPX44953.1		2281	0	hypothetical protein SeLEV6574_g04183 [Synchytrium endobioticum]	XM_031170043.1	XM_031170043	665	0	Synchytrium microbalum uncharacterized protein (SmJEL517_g04115), partial mRNA	K07374	TUBA	tubulin alpha	http://www.genome.jp/dbget-bin/www_bget?ko:K07374	P06603	2361	0	Tubulin alpha-1 chain OS=Drosophila melanogaster OX=7227 GN=alphaTub84B PE=1 SV=1	PF00091	Tubulin/FtsZ family, GTPase domain	--	--	GO:0005525	GTP binding	--	--	KOG1376	Alpha tubulin	DOWN	1.1522	507.762	-8.78	0.010623	0.042542	blast,frame:1 start:76 end:1455
Cluster-4978.6810	1487.75	2266.23	2367.02	2946.92	3425.19	4393.2	25.68	41.05	42.64	54.79	60.63	77.03	3265	PWW77803.1		1155	5.25e-148	ras-domain-containing protein [Tuber magnatum]	XM_002841588.1	XM_002841588	277	3.81658e-141	Tuber melanosporum uncharacterized protein (GSTUM_00010920001), partial mRNA	--	--	--	--	Q96WY0	800	3.25e-97	GTP-binding protein rhoC OS=Emericella nidulans (strain FGSC A4 / ATCC 38163 / CBS 112.46 / NRRL 194 / M139) OX=227321 GN=rhoC PE=3 SV=2	PF03741//PF00165//PF00025//PF00071//PF10744//PF08649//PF03850//PF04647	Integral membrane protein TerC family//Bacterial regulatory helix-turn-helix proteins, AraC family//ADP-ribosylation factor family//Ras family//Mediator of RNA polymerase II transcription subunit 1//DASH complex subunit Dad1//Transcription factor Tfb4//Accessory gene regulator B	GO:0009372//GO:0006289//GO:0006357//GO:0006355	quorum sensing//nucleotide-excision repair//regulation of transcription by RNA polymerase II//regulation of DNA-templated transcription	GO:0008233//GO:0003924//GO:0003700//GO:0043565//GO:0005525//GO:0003712	peptidase activity//GTPase activity//DNA-binding transcription factor activity//sequence-specific DNA binding//GTP binding//transcription coregulator activity	GO:0000439//GO:0072686//GO:0016592//GO:0005667//GO:0042729	transcription factor TFIIH core complex//mitotic spindle//mediator complex//transcription regulator complex//DASH complex	KOG0393	Ras-related small GTPase, Rho type	DOWN	1822.45	3940.03	-1.1124	1.7492e-05	0.00016195	blast,frame:2 start:1829 end:2650
Cluster-4350.0	12	13	16	0	1	2	0.71	0.81	1	0	0.06	0.12	1125	--	--	--	--	--	--	--	--	--	--	--	--	--	--	--	--	--	--	--	--	--	--	--	--	--	--	--	--	UP	12.1924	1.05993	3.4884	0.0086195	0.036015	--
Cluster-1772.0	0	0	0	0	68	9	0	0	0	0	3.72	0.49	1224	RGB32933.1		827	3.25e-106	prohibitin-2 [Rhizophagus diaphanus] [Rhizophagus sp. MUCL 43196]	--	--	--	--	--	K17081	PHB2	prohibitin 2	http://www.genome.jp/dbget-bin/www_bget?ko:K17081	Q99623	1040	2.51e-140	Prohibitin-2 OS=Homo sapiens OX=9606 GN=PHB2 PE=1 SV=2	--	--	--	--	--	--	--	--	KOG3090	Prohibitin-like protein	DOWN	0	28.3832	-7.4389	0.0092954	0.03837	blast,frame:-2 start:1208 end:300
Cluster-4978.8396	1957	1547	1610	10824	8318	11727	25.88	21.46	22.21	154.15	112.82	157.5	4186	RPB04259.1		3853	0	hypothetical protein L873DRAFT_1786498 [Choiromyces venosus 120613-1]	--	--	--	--	--	--	--	--	--	Q09778	504	9.63e-51	Tuberous sclerosis 1 protein homolog OS=Schizosaccharomyces pombe (strain 972 / ATCC 24843) OX=284812 GN=tsc1 PE=1 SV=1	PF04620	Flagellar filament outer layer protein Flaa	GO:0071973	bacterial-type flagellum-dependent cell motility	--	--	GO:0030288	outer membrane-bounded periplasmic space	--	--	DOWN	1513.47	11370	-2.9093	1.9528e-53	1.3128e-50	--
Cluster-4978.8397	4235.42	2991.15	2532.79	214	496.63	123	194.84	144.63	121.79	10.62	23.4	5.75	1381	KXL47477.1		187	4.96e-13	MAG: hypothetical protein FE78DRAFT_164155 [Acidomyces sp. 'richmondensis']||KYG40415.1 hypothetical protein M433DRAFT_8836 [Acidomyces richmondensis BFW]	--	--	--	--	--	--	--	--	--	--	--	--	--	--	--	--	--	--	--	--	--	--	--	UP	2879.05	311.009	3.2109	7.4221e-10	1.4799e-08	blast,frame:3 start:264 end:857
Cluster-4978.8394	1688	1466	1254	256	390	171	81.85	74.73	63.57	13.39	19.36	8.43	1323	--	--	--	--	--	--	--	--	--	--	--	--	--	--	--	--	--	--	--	--	--	--	--	--	--	--	--	--	UP	1303.26	304.195	2.0997	6.0492e-09	1.0582e-07	--
Cluster-4978.8393	461	448	534	938.85	1367.25	548.69	6.71	6.84	8.11	14.71	20.4	8.11	3827	KAG0642094.1		1902	5.26e-245	cation channel family transporter [Tuber brumale]	--	--	--	--	--	--	--	--	--	Q12324	131	3.88e-06	Calcium channel YVC1 OS=Saccharomyces cerevisiae (strain ATCC 204508 / S288c) OX=559292 GN=YVC1 PE=1 SV=2	PF07945//PF05764//PF00520	Janus-atracotoxin//YL1 nuclear protein//Ion transport protein	GO:0043486//GO:0006338//GO:0055085//GO:0006355//GO:0006811	obsolete histone exchange//chromatin remodeling//transmembrane transport//regulation of DNA-templated transcription//monoatomic ion transport	GO:0005216	monoatomic ion channel activity	GO:0016020//GO:0005634//GO:0005576	membrane//nucleus//extracellular region	--	--	DOWN	428.529	1065.25	-1.3136	0.00078215	0.0047082	blast,frame:-2 start:3826 end:2360
Cluster-4978.8399	5199.01	4218.05	4719	7556	5420	12638	115.48	98.33	109.41	180.81	123.43	285.21	2593	RPB13647.1		2087	5.41e-285	hypothetical protein P167DRAFT_544625 [Morchella conica CCBAS932]	HG992986.1	HG992986	42	1.30674e-10	Pyrenophora teres f. teres isolate W1-1 genome assembly, chromosome: 10	--	--	--	--	A2QFG8	1104	3.1e-138	Transcription activator of gluconeogenesis acuK OS=Aspergillus niger (strain ATCC MYA-4892 / CBS 513.88 / FGSC A1513) OX=425011 GN=acuK PE=3 SV=1	PF00989	PAS fold	GO:0006355	regulation of DNA-templated transcription	--	--	--	--	--	--	DOWN	4187.7	9324.92	-1.155	0.00017392	0.0012534	--
Cluster-4978.649	0	0	0	0	173	80	0	0	0	0	22.42	10.37	659	KAJ1564758.1		626	4.3e-80	60S ribosomal protein L16B [Cladochytrium tenue]	--	--	--	--	--	K02872	RP-L13Ae, RPL13A	large subunit ribosomal protein L13Ae	http://www.genome.jp/dbget-bin/www_bget?ko:K02872	Q9VNE9	819	3.11e-111	60S ribosomal protein L13a OS=Drosophila melanogaster OX=7227 GN=RpL13A PE=1 SV=1	PF05026//PF00572	Dcp2, box A domain//Ribosomal protein L13	GO:0042254//GO:0006412	ribosome biogenesis//translation	GO:0003723//GO:0003735	RNA binding//structural constituent of ribosome	GO:0005840	ribosome	KOG3204	60S ribosomal protein L13a	DOWN	0	91.8555	-9.1333	0.00018339	0.0013127	blast,frame:-2 start:658 end:38
Cluster-4978.648	0	0	0	0	100	15	0	0	0	0	3.38	0.5	1829	ORX63250.1		585	2.11e-67	RNA-binding domain-containing protein, partial [Anaeromyces robustus]	--	--	--	--	--	K13201	TIA1, TIAL1	nucleolysin TIA-1/TIAR	http://www.genome.jp/dbget-bin/www_bget?ko:K13201	P31483	804	1.2e-100	Cytotoxic granule associated RNA binding protein TIA1 OS=Homo sapiens OX=9606 GN=TIA1 PE=1 SV=3	PF04847//PF16367//PF08777//PF00076	Calcipressin//RNA recognition motif//RNA binding motif//RNA recognition motif. (a.k.a. RRM, RBD, or RNP domain)	GO:0019722	calcium-mediated signaling	GO:0003723	RNA binding	--	--	KOG0148	Apoptosis-promoting RNA-binding protein TIA-1/TIAR (RRM superfamily)	DOWN	0	42.3471	-8.0161	0.0031576	0.015426	blast,frame:-2 start:1462 end:191
Cluster-4978.645	0	0	0	0	114	19	0	0	0	0	5.34	0.88	1387	KFH62689.1		599	6.91e-72	hypothetical protein MVEG_12081 [Podila verticillata NRRL 6337]	--	--	--	--	--	--	--	--	--	Q95029	1307	7.06e-179	Cathepsin L OS=Drosophila melanogaster OX=7227 GN=Cp1 PE=2 SV=2	PF01352//PF03051//PF00112	KRAB box//Peptidase C1-like family//Papain family cysteine protease	GO:0006355//GO:0006508	regulation of DNA-templated transcription//proteolysis	GO:0008234	cysteine-type peptidase activity	--	--	KOG1543	Cysteine proteinase Cathepsin L	DOWN	0	48.9294	-8.2246	0.0020201	0.010609	blast,frame:1 start:127 end:1152
Cluster-4978.10442	68.01	81	68	0	1	1	3.66	4.59	3.83	0	0.06	0.05	1216	--	--	--	--	--	--	--	--	--	--	--	--	--	--	--	--	--	--	PF03088	Strictosidine synthase	GO:0016114//GO:0009058//GO:0042432	terpenoid biosynthetic process//biosynthetic process//indole biosynthetic process	GO:0016844	strictosidine synthase activity	--	--	--	--	UP	64.3373	0.715899	6.4535	2.2162e-08	3.5262e-07	--
Cluster-4456.0	6	8	17	0	0	0	0.76	1.07	2.27	0	0	0	659	--	--	--	--	--	--	--	--	--	--	--	--	--	--	--	--	--	--	--	--	--	--	--	--	--	--	--	--	UP	9.28934	0	5.5119	0.0085725	0.035834	--
Cluster-4898.0	2	20	20	0	0	0	0.71	7.66	7.61	0	0	0	394	--	--	--	--	--	--	--	--	--	--	--	--	--	--	--	--	--	--	--	--	--	--	--	--	--	--	--	--	UP	12.606	0	5.9525	0.0070467	0.030422	--
Cluster-4978.9623	292	389	337	21	65	17	6.47	9.04	7.79	0.5	1.48	0.38	2600	KAF8542150.1		1442	2.43e-188	hypothetical protein BDD12DRAFT_803128 [Trichophaea hybrida]	--	--	--	--	--	--	--	--	--	--	--	--	--	--	--	--	--	--	--	--	--	--	--	UP	302.207	38.2507	2.9831	3.1129e-07	4.0747e-06	blast,frame:2 start:455 end:2359
Cluster-4978.9622	9	18	17	0	0	0	1.91	4.06	3.81	0	0	0	494	--	--	--	--	--	--	--	--	--	--	--	--	--	--	--	--	--	--	--	--	--	--	--	--	--	--	--	--	UP	13.1139	0	6.0096	0.0011919	0.0067332	--
Cluster-4978.10771	27	38.56	26.99	0	1	0	1.6	2.4	1.67	0	0.06	0	1128	--	--	--	--	--	--	--	--	--	--	--	--	--	--	--	--	--	--	PF02167	Cytochrome C1 family	GO:0006118	obsolete electron transport	GO:0009055//GO:0020037	electron transfer activity//heme binding	--	--	--	--	UP	27.5701	0.371867	6.1202	2.395e-05	0.00021352	--
Cluster-4978.8932	1183	1840.03	1154	2	22	3	11.34	18.5	11.54	0.02	0.22	0.03	5679	RPA98082.1		1153	1.71e-138	DNA glycosylase [Choiromyces venosus 120613-1]	--	--	--	--	--	--	--	--	--	F4JCQ3	391	2.67e-40	Putative DNA glycosylase At3g47830 OS=Arabidopsis thaliana OX=3702 GN=At3g47830 PE=3 SV=1	PF02229//PF00730	Transcriptional Coactivator p15 (PC4)//HhH-GPD superfamily base excision DNA repair protein	GO:0006355//GO:0006284	regulation of DNA-templated transcription//base-excision repair	GO:0003677	DNA binding	--	--	--	--	UP	1237.97	9.99705	6.9536	1.2568e-20	9.314e-19	blast,frame:3 start:1623 end:3020
Cluster-3404.0	0	0	0	0	73	15	0	0	0	0	4.36	0.89	1142	XP_051421640.1		1483	3.79e-206	serine/threonine-protein phosphatase 2A catalytic subunit alpha isoform [Radiomyces spectabilis]||KAI8374377.1 serine/threonine-protein phosphatase 2A catalytic subunit alpha isoform [Radiomyces spectabilis]	XM_047954106.1	XM_047954106	226	2.93866e-113	Puccinia striiformis f. sp. tritici uncharacterized protein (Pst134EA_027952), mRNA	K04382	PPP2C	serine/threonine-protein phosphatase 2A catalytic subunit	http://www.genome.jp/dbget-bin/www_bget?ko:K04382	P23696	1646	8.07e-233	Serine/threonine-protein phosphatase PP2A OS=Drosophila melanogaster OX=7227 GN=mts PE=1 SV=1	PF03636//PF00149	Glycosyl hydrolase family 65, N-terminal domain//Calcineurin-like phosphoesterase	GO:0005975	carbohydrate metabolic process	GO:0003824//GO:0016787	catalytic activity//hydrolase activity	--	--	KOG0371	Serine/threonine protein phosphatase 2A, catalytic subunit	DOWN	0	32.3067	-7.6257	0.0058308	0.025965	blast,frame:1 start:25 end:1002
Cluster-5920.0	43	56	48	0	0	0	3.19	4.37	3.72	0	0	0	952	--	--	--	--	--	--	--	--	--	--	--	--	--	--	--	--	--	--	--	--	--	--	--	--	--	--	--	--	UP	43.6261	0	7.744	2.7432e-08	4.2922e-07	--
Cluster-4978.2390	75	108	113	12	16	19	1.56	2.35	2.45	0.27	0.34	0.4	2760	SJL18551.1		283	2.52e-23	uncharacterized protein ARMOST_22145 [Armillaria ostoyae]	--	--	--	--	--	--	--	--	--	P04146	231	5.04e-18	Copia protein OS=Drosophila melanogaster OX=7227 GN=GIP PE=1 SV=3	PF00514	Armadillo/beta-catenin-like repeat	--	--	GO:0005515	protein binding	--	--	--	--	UP	88.0922	17.1898	2.3535	3.2855e-07	4.2739e-06	blast,frame:-3 start:1417 end:881|blast,frame:-2 start:929 end:441
Cluster-4978.2393	72	55	74	18	9	4	2.55	2.05	2.74	0.69	0.33	0.14	1717	RPA97287.1		522	1.71e-58	hypothetical protein L873DRAFT_1691405 [Choiromyces venosus 120613-1]	--	--	--	--	--	--	--	--	--	G2QJ27	183	1.52e-13	Acetylesterase OS=Myceliophthora thermophila (strain ATCC 42464 / BCRC 31852 / DSM 1799) OX=573729 GN=aes1 PE=3 SV=1	--	--	--	--	--	--	--	--	--	--	UP	59.6253	11.7779	2.3501	0.00099053	0.0057688	--
Cluster-4978.2394	107	54	74	0	6	0	3.83	2.03	2.77	0	0.22	0	1702	XP_044693910.1		378	1.03e-37	uncharacterized protein H6S33_001849, partial [Morchella sextelata]||KAH0608715.1 hypothetical protein H6S33_001849, partial [Morchella sextelata]	--	--	--	--	--	--	--	--	--	Q86TG7	185	4.2e-13	Retrotransposon-derived protein PEG10 OS=Homo sapiens OX=9606 GN=PEG10 PE=1 SV=2	PF00098	Zinc knuckle	--	--	GO:0003676//GO:0008270	nucleic acid binding//zinc ion binding	--	--	--	--	UP	69.411	2.2312	4.9635	8.244e-05	0.0006463	blast,frame:-1 start:1702 end:143
Cluster-4978.2395	251	262	255	129	47	36	13.19	14.48	14.01	7.31	2.53	1.92	1240	XP_044697680.1		406	2.69e-43	uncharacterized protein H6S33_008865 [Morchella sextelata]||KAH0612485.1 hypothetical protein H6S33_008865 [Morchella sextelata]	--	--	--	--	--	--	--	--	--	--	--	--	--	--	--	--	--	--	--	--	--	--	--	UP	227.753	80.4235	1.5041	0.010011	0.040576	blast,frame:1 start:574 end:1239
Cluster-5409.0	22	21	16.59	5	1	1	2.95	2.97	2.33	0.72	0.14	0.14	638	--	--	--	--	--	--	--	--	--	--	--	--	--	--	--	--	--	--	--	--	--	--	--	--	--	--	--	--	UP	17.7466	2.67561	2.7522	0.010073	0.040775	--
Cluster-4978.6559	23	18	12	2	0	0	1.38	1.14	0.75	0.13	0	0	1116	--	--	--	--	--	--	--	--	--	--	--	--	--	--	--	--	--	--	--	--	--	--	--	--	--	--	--	--	UP	15.6193	0.783885	4.3705	0.0049565	0.022634	--
Cluster-4903.0	10	17	8	0	0	0	1.33	2.38	1.11	0	0	0	642	--	--	--	--	--	--	--	--	--	--	--	--	--	--	--	--	--	--	--	--	--	--	--	--	--	--	--	--	UP	10.3568	0	5.6696	0.0040598	0.019067	--
Cluster-4978.6080	3046	2874	2185	939	1149	829	68.92	68.25	51.61	22.89	26.65	19.06	2550	PWW72698.1		1373	1.96e-181	DnaJ-domain-containing protein [Tuber magnatum]	--	--	--	--	--	K09510	DNAJB4	DnaJ homolog subfamily B member 4	http://www.genome.jp/dbget-bin/www_bget?ko:K09510	Q09912	648	1.51e-75	Protein psi1 OS=Schizosaccharomyces pombe (strain 972 / ATCC 24843) OX=284812 GN=psi1 PE=2 SV=2	PF01020	Ribosomal L40e family	GO:0042254//GO:0006412	ribosome biogenesis//translation	GO:0003735	structural constituent of ribosome	GO:0005840	ribosome	KOG0714	Molecular chaperone (DnaJ superfamily)	UP	2395.63	1080.51	1.1489	4.6769e-07	5.8836e-06	blast,frame:2 start:305 end:1456
Cluster-4978.2648	114	115	128.32	441	323.91	644.59	2.75	2.92	3.23	11.47	8.02	15.82	2405	XP_009223154.1		156	4.33e-10	hypothetical protein GGTG_07066 [Gaeumannomyces tritici R3-111a-1]||EJT77154.1 hypothetical protein GGTG_07066 [Gaeumannomyces tritici R3-111a-1]	--	--	--	--	--	--	--	--	--	--	--	--	--	PF08114//PF06305	ATPase proteolipid family//Lipopolysaccharide assembly protein A domain	GO:0050790	regulation of catalytic activity	GO:0030234	enzyme regulator activity	--	--	--	--	DOWN	105.98	515.232	-2.282	3.1599e-13	1.0237e-11	blast,frame:1 start:1804 end:1974
Cluster-4978.2647	129	163	212	21	30	32	6.02	7.99	10.34	1.06	1.43	1.52	1365	KAG0125887.1		214	2.31e-16	hypothetical protein HOY82DRAFT_615906 [Tuber indicum]	--	--	--	--	--	--	--	--	--	--	--	--	--	--	--	--	--	--	--	--	--	--	--	UP	150.169	30.3958	2.302	1.3588e-08	2.2299e-07	blast,frame:3 start:393 end:1175
Cluster-4978.2640	339	370	314	0	0	0	22.13	25.41	21.45	0	0	0	1047	--	--	--	--	--	--	--	--	--	--	--	--	--	--	--	--	--	--	--	--	--	--	--	--	--	--	--	--	UP	303.095	0	10.541	4.2775e-18	2.4473e-16	--
Cluster-989.0	0	0	0	0	81	12	0	0	0	0	6.33	0.93	931	WBW74245.1		630	7.6e-79	CK2 family regulatory subunit Ckb1 [Schizosaccharomyces osmophilus]	--	--	--	--	--	K03115	CSNK2B	casein kinase II subunit beta	http://www.genome.jp/dbget-bin/www_bget?ko:K03115	P08182	1104	1.25e-152	Casein kinase II subunit beta OS=Drosophila melanogaster OX=7227 GN=CkIIbeta PE=2 SV=2	PF01214	Casein kinase II regulatory subunit	GO:0045859	regulation of protein kinase activity	GO:0019887	protein kinase regulator activity	GO:0005956	protein kinase CK2 complex	KOG3092	Casein kinase II, beta subunit	DOWN	0	34.2496	-7.7099	0.0055866	0.025079	blast,frame:2 start:2 end:685
Cluster-6055.0	16	20	11	1	0	3	0.89	1.17	0.64	0.06	0	0.17	1189	--	--	--	--	--	--	--	--	--	--	--	--	--	--	--	--	--	--	--	--	--	--	--	--	--	--	--	--	UP	13.8895	1.42404	3.2628	0.011779	0.046181	--
Cluster-4978.3510	477	636.46	585.09	1345	1151	1588	7.3	10.22	9.34	22.17	18.06	24.68	3651	RPB05734.1		1044	1.19e-120	kinase-like protein [Choiromyces venosus 120613-1]	--	--	--	--	--	--	--	--	--	P59895	174	6.69e-12	Serine/threonine-protein kinase Nek6 OS=Rattus norvegicus OX=10116 GN=Nek6 PE=1 SV=1	PF07714//PF10230//PF00069	Protein tyrosine and serine/threonine kinase//Lipid-droplet associated hydrolase//Protein kinase domain	GO:0016042//GO:0006468//GO:0019915	lipid catabolic process//protein phosphorylation//lipid storage	GO:0004672//GO:0005524//GO:0016298	protein kinase activity//ATP binding//lipase activity	GO:0005811	lipid droplet	--	--	DOWN	504.371	1501.5	-1.5741	6.3145e-14	2.2384e-12	--
Cluster-4978.6598	2075	1432.01	1655	822	7778.04	6556	9.72	7.03	8.08	4.14	37.38	31.17	11364	RPB02288.1		204	1.08e-15	hypothetical protein L873DRAFT_1733084 [Choiromyces venosus 120613-1]	--	--	--	--	--	--	--	--	--	--	--	--	--	PF00142	4Fe-4S iron sulfur cluster binding proteins, NifH/frxC family	--	--	GO:0005524//GO:0016491	ATP binding//oxidoreductase activity	--	--	--	--	DOWN	1527.16	5470.03	-1.8407	0.005374	0.024252	blast,frame:3 start:8010 end:8276|blast,frame:-3 start:8302 end:8066
Cluster-4978.4496	134	145	84	0	2	1	6.07	6.9	3.98	0	0.09	0.05	1399	KAF8245843.1		183	2.73e-12	hypothetical protein K440DRAFT_633168 [Wilcoxina mikolae CBS 423.85]	--	--	--	--	--	--	--	--	--	--	--	--	--	--	--	--	--	--	--	--	--	--	--	UP	107.182	1.08777	6.6038	1.9313e-11	4.8599e-10	blast,frame:-2 start:1356 end:130
Cluster-4978.4490	715	900.75	491	2	60	2	26.31	34.82	18.88	0.08	2.26	0.07	1664	--	--	--	--	--	--	--	--	--	--	--	--	--	--	--	--	--	--	PF02402//PF01264	Lysis protein//Chorismate synthase	GO:0009094//GO:0019835//GO:0009073//GO:0000162//GO:0006571	L-phenylalanine biosynthetic process//cytolysis//aromatic amino acid family biosynthetic process//tryptophan biosynthetic process//tyrosine biosynthetic process	GO:0004107	chorismate synthase activity	GO:0019867	outer membrane	--	--	UP	622.663	23.7839	4.7109	2.474e-05	0.00021945	--
Cluster-4978.3112	17	17	22	0	0	1	2.57	2.72	3.51	0	0	0.15	593	--	--	--	--	--	--	--	--	--	--	--	--	--	--	--	--	--	--	--	--	--	--	--	--	--	--	--	--	UP	16.6495	0.344033	5.3923	0.00053589	0.0033759	--
Cluster-4978.11180	79	51	46	12	8	12	7.52	5.12	4.59	1.23	0.78	1.16	796	--	--	--	--	--	--	--	--	--	--	--	--	--	--	--	--	--	--	--	--	--	--	--	--	--	--	--	--	UP	51.9047	11.8066	2.138	0.00012508	0.000938	--
Cluster-4978.3323	893.01	1159.47	1367.91	8610.19	10292.7	7942.85	31.31	42.7	50.1	325.42	369.77	283.11	1734	PWW74253.1		612	2.04e-71	Carbohydrate Esterase Family 4 protein [Tuber magnatum]	--	--	--	--	--	--	--	--	--	A0A1L3THR9	314	6.93e-31	Chitin deacetylase OS=Pestalotiopsis sp. OX=36460 GN=CDA PE=1 SV=1	PF01522//PF00187	Polysaccharide deacetylase//Chitin recognition protein	GO:0006807//GO:0005975	nitrogen compound metabolic process//carbohydrate metabolic process	GO:0008061//GO:0016810	chitin binding//hydrolase activity, acting on carbon-nitrogen (but not peptide) bonds	--	--	--	--	DOWN	1018.2	9934.9	-3.2866	7.7604e-40	2.2824e-37	--
Cluster-4978.10329	101	100	113	147	187	244	13.74	14.38	16.16	21.64	25.93	33.88	632	--	--	--	--	--	--	--	--	--	--	--	--	--	--	--	--	--	--	--	--	--	--	--	--	--	--	--	--	DOWN	93.2132	211.099	-1.1809	2.3912e-05	0.00021337	--
Cluster-4978.10325	130	191	135	10	8	43	2.17	3.35	2.36	0.18	0.14	0.73	3361	--	--	--	--	--	--	--	--	--	--	--	--	--	--	--	--	--	--	--	--	--	--	--	--	--	--	--	--	UP	135.226	21.6878	2.6338	0.00020117	0.0014208	--
Cluster-4978.10323	38	50	32	3	3	0	2.43	3.36	2.14	0.21	0.2	0	1064	--	--	--	--	--	--	--	--	--	--	--	--	--	--	--	--	--	--	--	--	--	--	--	--	--	--	--	--	UP	35.5223	2.29143	3.9817	5.2339e-05	0.00043096	--
Cluster-4978.10321	78	85	71	27	25	34	4.74	5.43	4.51	1.77	1.55	2.1	1106	--	--	--	--	--	--	--	--	--	--	--	--	--	--	--	--	--	--	--	--	--	--	--	--	--	--	--	--	UP	69.3183	31.5762	1.1332	0.0021691	0.011263	--
Cluster-4978.11458	0	0	0	0	284.07	142	0	0	0	0	15.84	7.87	1205	KAJ1680410.1		933	2.21e-122	60S ribosomal protein L5 [Spiromyces aspiralis]	--	--	--	--	--	K02932	RP-L5e, RPL5	large subunit ribosomal protein L5e	http://www.genome.jp/dbget-bin/www_bget?ko:K02932	Q9W5R8	1242	4.09e-171	60S ribosomal protein L5 OS=Drosophila melanogaster OX=7227 GN=RpL5 PE=1 SV=2	PF17144	Ribosomal large subunit proteins 60S L5, and 50S L18	GO:0042254//GO:0006412	ribosome biogenesis//translation	GO:0008097//GO:0003735	5S rRNA binding//structural constituent of ribosome	GO:0005840	ribosome	KOG0875	60S ribosomal protein L5	DOWN	0	154.463	-9.8829	0.011429	0.045064	blast,frame:1 start:43 end:951
Cluster-4978.4803	337	504	273	43	20	7	5.98	9.39	5.06	0.82	0.36	0.13	3181	KAG0132198.1		834	4.21e-97	hypothetical protein HOY82DRAFT_484050 [Tuber indicum]	--	--	--	--	--	K01892	HARS, hisS	histidyl-tRNA synthetase	http://www.genome.jp/dbget-bin/www_bget?ko:K01892	O43011	701	1.2e-79	Histidine--tRNA ligase, mitochondrial OS=Schizosaccharomyces pombe (strain 972 / ATCC 24843) OX=284812 GN=hts1 PE=1 SV=2	--	--	--	--	--	--	--	--	KOG1936	Histidyl-tRNA synthetase	UP	329.665	26.6991	3.6321	7.1993e-08	1.0612e-06	blast,frame:-3 start:2855 end:1371
Cluster-4978.10280	157.79	189	134	3	0	0	2.98	3.75	2.64	0.06	0	0	3004	EMR87144.1		812	7.55e-89	putative gag-pol poly protein [Botrytis cinerea BcDW1]	--	--	--	--	--	--	--	--	--	P10394	214	5.64e-16	Retrovirus-related Pol polyprotein from transposon 412 OS=Drosophila melanogaster OX=7227 GN=POL PE=4 SV=1	PF13683	Integrase core domain	GO:0015074	DNA integration	--	--	--	--	--	--	UP	142.394	1.17583	6.9967	3.9091e-13	1.2471e-11	--
Cluster-4978.9292	1590.96	1959	1747	3026.14	2798	3674.99	23.84	30.8	27.32	48.84	43	55.94	3723	RPB01894.1		1736	1.33e-228	N-oxide-forming dimethylaniline monooxygenase [Choiromyces venosus 120613-1]	--	--	--	--	--	--	--	--	--	Q04799	765	4.15e-88	Flavin-containing monooxygenase 5 OS=Oryctolagus cuniculus OX=9986 GN=FMO5 PE=1 SV=2	PF06733//PF00367//PF01266//PF07992//PF00743	DEAD_2//phosphotransferase system, EIIB//FAD dependent oxidoreductase//Pyridine nucleotide-disulphide oxidoreductase//Flavin-binding monooxygenase-like	GO:0008643	carbohydrate transport	GO:0016491//GO:0050661//GO:0008982//GO:0005524//GO:0003678//GO:0003677//GO:0004499//GO:0050660	oxidoreductase activity//NADP binding//protein-N(PI)-phosphohistidine-sugar phosphotransferase activity//ATP binding//DNA helicase activity//DNA binding//N,N-dimethylaniline monooxygenase activity//flavin adenine dinucleotide binding	GO:0005657//GO:0009357	replication fork//protein-N(PI)-phosphohistidine-sugar phosphotransferase complex	--	--	DOWN	1571.85	3490.82	-1.1512	2.3303e-12	6.6561e-11	--
Cluster-4978.10588	104	95	118	189	199	175	3.6	3.45	4.26	7.04	7.05	6.15	1755	--	--	--	--	--	--	--	--	--	--	--	--	--	--	--	--	--	--	--	--	--	--	--	--	--	--	--	--	DOWN	94.1244	208.284	-1.1457	9.6478e-06	9.4433e-05	--
Cluster-4978.10587	64	92	48	5	2	8	1.89	2.85	1.48	0.16	0.06	0.24	2012	RPA95716.1		1643	1.03e-219	P-loop containing nucleoside triphosphate hydrolase protein [Choiromyces venosus 120613-1]	--	--	--	--	--	--	--	--	--	D4A2B7	141	1.12e-07	Ribosome biogenesis protein SPATA5L1 OS=Rattus norvegicus OX=10116 GN=Spata5l1 PE=2 SV=1	PF13086//PF07728//PF00004	AAA domain//AAA domain (dynein-related subfamily)//ATPase family associated with various cellular activities (AAA)	--	--	GO:0016887//GO:0004386//GO:0005524	ATP hydrolysis activity//helicase activity//ATP binding	--	--	--	--	UP	60.3324	5.45571	3.4598	1.3294e-06	1.5389e-05	blast,frame:-2 start:2011 end:377
Cluster-4978.10585	209	195	122	14	25	12	24.36	23.99	14.93	1.76	2.97	1.43	696	PWW76566.1		491	4.29e-60	hypothetical protein C7212DRAFT_319863 [Tuber magnatum]	--	--	--	--	--	K18064	ACR2	arsenical-resistance protein 2	http://www.genome.jp/dbget-bin/www_bget?ko:K18064	--	--	--	--	--	--	--	--	--	--	--	--	--	--	UP	155.195	18.9122	3.0398	3.8017e-10	7.9158e-09	blast,frame:-3 start:556 end:2
Cluster-4978.7231	835	557	669	6401.18	5038	6522.88	18.44	12.91	15.43	152.33	114.1	146.39	2606	RPA95300.1		760	3.78e-92	carbohydrate kinase [Choiromyces venosus 120613-1]	--	--	--	--	--	K00851	idnK, gntK	gluconokinase	http://www.genome.jp/dbget-bin/www_bget?ko:K00851	Q10242	373	1.55e-39	Probable gluconokinase OS=Schizosaccharomyces pombe (strain 972 / ATCC 24843) OX=284812 GN=SPAC4G9.12 PE=3 SV=1	PF03783//PF01637//PF00910//PF00485//PF14532//PF03266//PF01121//PF15001//PF02224//PF07728//PF06414//PF00005//PF00004//PF00448	Curli production assembly/transport component CsgG//ATPase domain predominantly from Archaea//RNA helicase//Phosphoribulokinase / Uridine kinase family//Sigma-54 interaction domain//NTPase//Dephospho-CoA kinase//AP-5 complex subunit sigma-1//Cytidylate kinase//AAA domain (dynein-related subfamily)//Zeta toxin//ABC transporter//ATPase family associated with various cellular activities (AAA)//SRP54…	GO:0006614//GO:0006355//GO:0006139//GO:0006206//GO:0015940//GO:0015937//GO:0000724//GO:0016197	SRP-dependent cotranslational protein targeting to membrane//regulation of DNA-templated transcription//nucleobase-containing compound metabolic process//pyrimidine nucleobase metabolic process//pantothenate biosynthetic process//coenzyme A biosynthetic process//double-strand break repair via homologous recombination//endosomal transport	GO:0004140//GO:0003724//GO:0017111//GO:0004127//GO:0005524//GO:0016301//GO:0005525//GO:0016887//GO:0008134//GO:0003723	dephospho-CoA kinase activity//RNA helicase activity//ribonucleoside triphosphate phosphatase activity//cytidylate kinase activity//ATP binding//kinase activity//GTP binding//ATP hydrolysis activity//transcription factor binding//RNA binding	GO:0030288//GO:0030119//GO:0005667	outer membrane-bounded periplasmic space//AP-type membrane coat adaptor complex//transcription regulator complex	KOG3354	Gluconate kinase	DOWN	609.764	6626.41	-3.4418	3.7625e-57	3.3725e-54	blast,frame:2 start:1322 end:2149
Cluster-6166.0	29	27	25	0	0	0	2.63	2.58	2.38	0	0	0	823	PUU75605.1		169	2.38e-10	Na+ dependent nucleoside transporter C-terminus-domain-containing protein [Tuber borchii]	--	--	--	--	--	K03317	TC.CNT	concentrative nucleoside transporter, CNT family	http://www.genome.jp/dbget-bin/www_bget?ko:K03317	--	--	--	--	--	--	--	--	--	--	--	--	--	--	UP	23.9828	0	6.881	7.6836e-06	7.6726e-05	blast,frame:1 start:463 end:822
Cluster-3843.0	0	0	0	1	47	1	0	0	0	0.06	2.75	0.06	1161	KAJ3298416.1		659	2.16e-78	hypothetical protein HK104_010746 [Borealophlyctis nickersoniae]	--	--	--	--	--	K17095	ANXA7_11	annexin A7/11	http://www.genome.jp/dbget-bin/www_bget?ko:K17095	Q9VXG4	1154	8.44e-155	Annexin B11 OS=Drosophila melanogaster OX=7227 GN=AnxB11 PE=2 SV=2	PF00191	Annexin	--	--	GO:0005509//GO:0005544	calcium ion binding//calcium-dependent phospholipid binding	--	--	KOG0819	Annexin	DOWN	0	18.2137	-6.7987	0.010283	0.041475	blast,frame:3 start:30 end:1160
Cluster-4978.5456	4091	4029	4233	1153	1039	1293	74.81	77.31	80.78	22.71	19.48	24.02	3096	KAI5837837.1		330	3.82e-28	hypothetical protein DFP73DRAFT_566902 [Morchella snyderi]	--	--	--	--	--	--	--	--	--	--	--	--	--	PF00651//PF02053//PF02845//PF13361	BTB/POZ domain//Gene 66 (IR5) protein//CUE domain//UvrD-like helicase C-terminal domain	--	--	GO:0008270//GO:0043130//GO:0016787//GO:0005515//GO:0005524	zinc ion binding//ubiquitin binding//hydrolase activity//protein binding//ATP binding	--	--	--	--	UP	3664.14	1283.11	1.5138	4.7668e-32	8.0833e-30	blast,frame:-2 start:2576 end:231
Cluster-4978.3224	113	142	73	0	12	1	3.46	4.57	2.34	0	0.38	0.03	1949	KAG0637454.1		689	4.66e-82	hypothetical protein HOY80DRAFT_972838 [Tuber brumale]	--	--	--	--	--	--	--	--	--	--	--	--	--	--	--	--	--	--	--	--	--	--	--	UP	96.8851	4.80643	4.3339	0.00023555	0.0016354	blast,frame:1 start:151 end:1143
Cluster-4978.11488	0	0	0	0	154	62	0	0	0	0	5.19	2.07	1833	--	--	--	--	--	--	--	--	--	--	--	--	--	--	A1Z6E0	1315	3.08e-179	Protein gustavus OS=Drosophila melanogaster OX=7227 GN=gus PE=1 SV=2	PF00622	SPRY domain	--	--	GO:0005515	protein binding	--	--	KOG3953	SOCS box protein SSB-1, contains SPRY domain	DOWN	0	78.5975	-8.9084	0.00032529	0.0021759	blast,frame:1 start:34 end:1164
Cluster-4978.3223	208.92	263.96	249.02	64	106.68	82.77	4.08	5.41	5.08	1.35	2.14	1.64	2913	CUS14138.1		1777	7.18e-232	unnamed protein product [Tuber aestivum]	--	--	--	--	--	K11593	ELF2C, AGO	eukaryotic translation initiation factor 2C	http://www.genome.jp/dbget-bin/www_bget?ko:K11593	Q851R2	567	7.98e-59	Protein argonaute MEL1 OS=Oryza sativa subsp. japonica OX=39947 GN=MEL1 PE=2 SV=1	PF02171//PF02170	Piwi domain//PAZ domain	--	--	GO:0003676//GO:0005515	nucleic acid binding//protein binding	--	--	KOG1041	Translation initiation factor 2C (eIF-2C) and related proteins	UP	214.415	93.4287	1.198	0.00012474	0.00093584	blast,frame:1 start:1 end:1977
Cluster-4978.1333	105.29	66	52	19	16	8	7.61	5.02	3.93	1.48	1.18	0.59	970	KAF8957591.1		324	3.53e-34	glyoxalase/bleomycin resistance protein/dioxygenase [Flammula alnicola]	--	--	--	--	--	--	--	--	--	--	--	--	--	--	--	--	--	--	--	--	--	--	--	UP	65.6673	16.149	2.0307	0.00091256	0.0053881	blast,frame:-2 start:945 end:352
Cluster-4978.10286	30	28.02	41	59	83	65	3.62	3.57	5.19	7.69	10.21	8	681	--	--	--	--	--	--	--	--	--	--	--	--	--	--	--	--	--	--	--	--	--	--	--	--	--	--	--	--	DOWN	29.4542	76.3516	-1.3752	0.0010554	0.0060902	--
Cluster-4978.5288	359	439	317	2	1	0	63.62	82.43	59.18	0.38	0.18	0	543	--	--	--	--	--	--	--	--	--	--	--	--	--	--	--	--	--	--	--	--	--	--	--	--	--	--	--	--	UP	330.199	1.15575	8.2189	3.7757e-20	2.7126e-18	--
Cluster-4978.7919	6159.14	7142.86	6111.86	12527.1	9214.93	10174.6	48.85	59.4	50.55	106.98	74.98	81.94	6813	KAG0640866.1		1922	1.2e-243	kinase-like domain-containing protein [Tuber brumale]	--	--	--	--	--	--	--	--	--	Q5XF79	141	2.94e-07	Probable serine/threonine-protein kinase PBL18 OS=Arabidopsis thaliana OX=3702 GN=PBL18 PE=2 SV=1	PF00069//PF08990//PF07714	Protein kinase domain//Erythronolide synthase docking domain//Protein tyrosine and serine/threonine kinase	GO:0006468	protein phosphorylation	GO:0004672//GO:0016740//GO:0005524	protein kinase activity//transferase activity//ATP binding	--	--	--	--	DOWN	5755.63	11837.1	-1.0402	3.5964e-07	4.6399e-06	blast,frame:-2 start:3746 end:1536
Cluster-4978.7918	1602.94	1798	1539	258	417	176	59.11	69.65	59.29	10.26	15.75	6.6	1661	CUS09360.1		211	2.29e-15	unnamed protein product [Tuber aestivum]	--	--	--	--	--	--	--	--	--	--	--	--	--	--	--	--	--	--	--	--	--	--	--	UP	1464.11	316.739	2.2092	1.4258e-09	2.7386e-08	blast,frame:-1 start:1604 end:309
Cluster-4978.7917	347.99	176.01	325	0	13	0	97.29	52.47	96.31	0	3.68	0	435	--	--	--	--	--	--	--	--	--	--	--	--	--	--	--	--	--	--	PF03137//PF08619//PF10278//PF06305//PF06375//PF08496	Organic Anion Transporter Polypeptide (OATP) family//Alkali metal cation/H+ antiporter Nha1 C terminus//Mediator of RNA pol II transcription subunit 19//Lipopolysaccharide assembly protein A domain//AP-3 complex subunit delta-1//Peptidase family S49 N-terminal	GO:0006357//GO:0006885//GO:0006814//GO:0055085//GO:0015031	regulation of transcription by RNA polymerase II//regulation of pH//sodium ion transport//transmembrane transport//protein transport	GO:0015385//GO:0004252//GO:0003712	sodium:proton antiporter activity//serine-type endopeptidase activity//transcription coregulator activity	GO:0016020//GO:0005667//GO:0016592//GO:0005886//GO:0030123	membrane//transcription regulator complex//mediator complex//plasma membrane//AP-3 adaptor complex	--	--	UP	251.617	4.83426	5.7037	8.5729e-06	8.4796e-05	--
Cluster-4978.7911	10020.2	4858.09	5097.66	39853.1	19816.7	5002.47	127.48	64.83	67.66	546.06	258.6	64.64	4341	KAG0123625.1		3791	0	heme peroxidase [Tuber indicum]	--	--	--	--	--	--	--	--	--	Q6RET3	2083	1.78e-271	Psi-producing oxygenase A OS=Emericella nidulans OX=162425 GN=ppoA PE=1 SV=1	PF08527//PF00067//PF04190	Protein-arginine deiminase (PAD) middle domain//Cytochrome P450//Golgi to ER traffic protein 4	GO:0018101//GO:0045048//GO:0006807	obsolete protein citrullination//protein insertion into ER membrane//nitrogen compound metabolic process	GO:0004668//GO:0005509//GO:0005506//GO:0020037//GO:0016705//GO:0004497	protein-arginine deiminase activity//calcium ion binding//iron ion binding//heme binding//oxidoreductase activity, acting on paired donors, with incorporation or reduction of molecular oxygen//monooxygenase activity	GO:0005737	cytoplasm	--	--	DOWN	5881.61	24710.2	-2.0708	0.0022957	0.011845	blast,frame:-2 start:3038 end:165
Cluster-4978.7732	5487.09	2552	3880	913	780	621	103.43	50.48	76.33	18.54	15.08	11.89	3011	CUS09415.1		2374	0	unnamed protein product [Tuber aestivum]	--	--	--	--	--	--	--	--	--	Q9HGM6	673	1.6e-76	Putative transporter C543.05c OS=Schizosaccharomyces pombe (strain 972 / ATCC 24843) OX=284812 GN=SPBC543.05c PE=3 SV=1	PF00624//PF00955	Flocculin repeat//HCO3- transporter family	GO:0000128//GO:0006820	flocculation//monoatomic anion transport	--	--	--	--	KOG1172	Na+-independent Cl/HCO3 exchanger AE1 and related transporters (SLC4 family)	UP	3521.18	861.544	2.0313	3.6808e-09	6.6619e-08	blast,frame:1 start:460 end:2349
Cluster-4978.5042	677	1030	1034	1495	1510.56	1771	11.36	18.13	18.1	27.02	25.99	30.18	3352	CUS14846.1		2289	4.08e-311	unnamed protein product [Tuber aestivum]	--	--	--	--	--	K11547	NDC80, HEC1, TID3	kinetochore protein NDC80	http://www.genome.jp/dbget-bin/www_bget?ko:K11547	Q4I0J6	1191	8.29e-148	Probable kinetochore protein NDC80 OS=Gibberella zeae (strain ATCC MYA-4620 / CBS 123657 / FGSC 9075 / NRRL 31084 / PH-1) OX=229533 GN=NDC80 PE=3 SV=1	PF02050//PF03801//PF09787//PF04513//PF06156//PF07926//PF00015//PF16326//PF13851//PF00170//PF06005//PF17078	Flagellar FliJ protein//HEC/Ndc80p family//Golgin subfamily A member 5//Baculovirus polyhedron envelope protein, PEP, C terminus//Initiation control protein YabA//TPR/MLP1/MLP2-like protein//Methyl-accepting chemotaxis protein (MCP) signalling domain//ABC transporter C-terminal domain//Growth-arrest specific micro-tubule binding//bZIP transcription factor//Cell division protein ZapB//SWI5-depende…	GO:0007030//GO:0051315//GO:0048309//GO:0006355//GO:0048870//GO:0051028//GO:0071973//GO:0007165//GO:0006606//GO:0006260//GO:0090529//GO:0043093	Golgi organization//attachment of mitotic spindle microtubules to kinetochore//endoplasmic reticulum inheritance//regulation of DNA-templated transcription//cell motility//mRNA transport//bacterial-type flagellum-dependent cell motility//signal transduction//protein import into nucleus//DNA replication//cell septum assembly//FtsZ-dependent cytokinesis	GO:0003700//GO:0005198//GO:0003677	DNA-binding transcription factor activity//structural molecule activity//DNA binding	GO:0009288//GO:0016020//GO:0031514//GO:0031262//GO:0005737//GO:0005667//GO:0019031//GO:0019028	bacterial-type flagellum//membrane//motile cilium//Ndc80 complex//cytoplasm//transcription regulator complex//viral envelope//viral capsid	KOG0995	Centromere-associated protein HEC1	DOWN	815.769	1757.13	-1.1072	3.61e-06	3.8564e-05	blast,frame:-3 start:3281 end:1248
Cluster-4978.5049	537	702	564	77	104	57	19.18	26.33	21.04	2.96	3.81	2.07	1707	RPA94522.1		1651	1.22e-227	Formate/glycerate dehydrogenase catalytic domain-like protein [Choiromyces venosus 120613-1]	--	--	--	--	--	K00290	LYS1	saccharopine dehydrogenase (NAD+, L-lysine forming)	http://www.genome.jp/dbget-bin/www_bget?ko:K00290	Q7SFX6	1238	9.4e-167	Saccharopine dehydrogenase [NAD(+), L-lysine-forming] OS=Neurospora crassa (strain ATCC 24698 / 74-OR23-1A / CBS 708.71 / DSM 1257 / FGSC 987) OX=367110 GN=lys-4 PE=3 SV=1	PF10280	Mediator complex protein	GO:0006357	regulation of transcription by RNA polymerase II	GO:0003712	transcription coregulator activity	GO:0005667//GO:0016592	transcription regulator complex//mediator complex	KOG0172	Lysine-ketoglutarate reductase/saccharopine dehydrogenase	UP	534.777	88.4635	2.5977	3.3036e-15	1.4037e-13	--
Cluster-4978.440	18	19	8	1	0	0	8.48	9.66	4.04	0.52	0	0	358	--	--	--	--	--	--	--	--	--	--	--	--	--	--	--	--	--	--	--	--	--	--	--	--	--	--	--	--	UP	13.2532	0.391942	5.064	0.0025498	0.012902	--
Cluster-4978.4932	632	709	595	1323	975	1393.07	8.15	9.59	8	18.37	12.89	18.24	4288	RPB01830.1		2197	5.43e-295	glutamate decarboxylase [Choiromyces venosus 120613-1]	CP117790.1	CP117790	69	2.12666e-25	Colletotrichum graminicola isolate M1.001 chromosome 8	K01580	E4.1.1.15, gadB, gadA, GAD	glutamate decarboxylase	http://www.genome.jp/dbget-bin/www_bget?ko:K01580	Q04792	1041	2.22e-125	Glutamate decarboxylase OS=Saccharomyces cerevisiae (strain ATCC 204508 / S288c) OX=559292 GN=GAD1 PE=1 SV=1	PF00282	Pyridoxal-dependent decarboxylase conserved domain	GO:0019752	carboxylic acid metabolic process	GO:0030170//GO:0016830	pyridoxal phosphate binding//carbon-carbon lyase activity	--	--	KOG1383	Glutamate decarboxylase/sphingosine phosphate lyase	DOWN	573.683	1360.35	-1.2456	1.599e-09	3.0432e-08	--
Cluster-4978.10293	123	207	167.18	215	252	426	1.78	3.15	2.53	3.36	3.75	6.27	3841	--	--	--	--	--	--	--	--	--	--	--	--	--	--	--	--	--	--	--	--	--	--	--	--	--	--	--	--	DOWN	147.721	324.536	-1.1364	0.0020699	0.010838	--
Cluster-3873.0	0	0	0	1	20	9	0	0	0	0.08	1.6	0.72	916	KAI9266773.1		145	1.08e-07	mitochondrial ribosomal subunit protein-domain-containing protein [Phascolomyces articulosus]	--	--	--	--	--	--	--	--	--	Q8BJZ4	686	5.62e-88	28S ribosomal protein S35, mitochondrial OS=Mus musculus OX=10090 GN=Mrps35 PE=1 SV=2	--	--	--	--	--	--	--	--	KOG3933	Mitochondrial ribosomal protein S28	DOWN	0	10.9256	-6.0621	0.010869	0.043317	blast,frame:1 start:1 end:915
Cluster-4978.8836	1207	1505	921	355	442	453	26.39	34.54	21.02	8.36	9.91	10.06	2630	RPB04355.1		1173	4.26e-152	oxidoreductase [Choiromyces venosus 120613-1]	XM_020260623.1	XM_020260623	35	1.03205e-06	Talaromyces atroroseus hypothetical protein (UA08_00077), partial mRNA	--	--	--	--	O07575	596	3.9e-69	Uncharacterized oxidoreductase YhdF OS=Bacillus subtilis (strain 168) OX=224308 GN=yhdF PE=3 SV=1	--	--	--	--	--	--	--	--	KOG0725	Reductases with broad range of substrate specificities	UP	1074.54	459.351	1.2259	2.7281e-07	3.6445e-06	--
Cluster-4978.6410	16582.9	15157.1	14960.2	23698.1	22980.2	39641.4	327.77	314.39	308.61	504.6	465.74	796.02	2883	TGZ82029.1		893	2.38e-111	ARF/SAR superfamily [Ascodesmis nigricans]	XM_051480552.1	XM_051480552	230	4.5101e-115	Tricharina praecox ADP-ribosylation factor family-domain-containing protein (BZA05DRAFT_330774), partial mRNA	K07937	ARF1_2	ADP-ribosylation factor 1/2	http://www.genome.jp/dbget-bin/www_bget?ko:K07937	P0CM17	874	2.14e-110	ADP-ribosylation factor OS=Cryptococcus neoformans var. neoformans serotype D (strain B-3501A) OX=283643 GN=ARF PE=3 SV=1	PF00071//PF00503//PF00025//PF03739//PF01926//PF04670//PF01591//PF04689//PF01040	Ras family//G-protein alpha subunit//ADP-ribosylation factor family//Lipopolysaccharide export system permease LptF/LptG//50S ribosome-binding GTPase//Gtr1/RagA G protein conserved region//6-phosphofructo-2-kinase//DNA binding protein S1FA//UbiA prenyltransferase family	GO:0006013//GO:0006355//GO:0006000//GO:0007186	mannose metabolic process//regulation of DNA-templated transcription//fructose metabolic process//G protein-coupled receptor signaling pathway	GO:0003873//GO:0003677//GO:0031683//GO:0005525//GO:0016765//GO:0003924//GO:0019001//GO:0005524	6-phosphofructo-2-kinase activity//DNA binding//G-protein beta/gamma-subunit complex binding//GTP binding//transferase activity, transferring alkyl or aryl (other than methyl) groups//GTPase activity//guanyl nucleotide binding//ATP binding	GO:0005634	nucleus	KOG0070	GTP-binding ADP-ribosylation factor Arf1	DOWN	13833.4	31471.5	-1.1859	1.0356e-07	1.4812e-06	blast,frame:1 start:685 end:1332
Cluster-4978.1337	25	26	32.89	0	0	2	2.31	2.53	3.18	0	0	0.19	814	--	--	--	--	--	--	--	--	--	--	--	--	--	--	--	--	--	--	PF07941	Potassium channel Kv1.4 tandem inactivation domain	GO:0006813	potassium ion transport	GO:0030955//GO:0005249	potassium ion binding//voltage-gated potassium channel activity	GO:0008076	voltage-gated potassium channel complex	--	--	UP	24.9782	0.688065	5.1108	0.00021392	0.0015036	--
Cluster-4861.0	22	11	21	2	1	1	2.45	1.3	2.46	0.24	0.11	0.11	716	--	--	--	--	--	--	--	--	--	--	--	--	--	--	--	--	--	--	--	--	--	--	--	--	--	--	--	--	UP	16.0081	1.49978	3.4312	0.0025458	0.012888	--
Cluster-4978.1336	44	24.01	33	74.66	78	136.4	2.62	1.5	2.05	4.79	4.75	8.25	1125	KAI5798391.1		176	2.83e-12	CoA binding domain-containing protein [Pyronema domesticum]	--	--	--	--	--	--	--	--	--	--	--	--	--	PF04663	Phenol hydroxylase conserved region	GO:0042184//GO:0018916//GO:0042203//GO:0019497	xylene catabolic process//nitrobenzene metabolic process//toluene catabolic process//hexachlorocyclohexane metabolic process	GO:0018662	phenol 2-monooxygenase activity	--	--	--	--	DOWN	29.8591	105.19	-1.8174	6.1618e-05	0.00049993	blast,frame:-3 start:259 end:2
Cluster-5321.0	8	19	10	0	0	0	0.56	1.39	0.73	0	0	0	997	XP_044696450.1		252	1.54e-20	uncharacterized protein H6S33_011682 [Morchella sextelata]||KAH0611255.1 hypothetical protein H6S33_011682 [Morchella sextelata]	--	--	--	--	--	--	--	--	--	Q94HW2	194	6.62e-15	Retrovirus-related Pol polyprotein from transposon RE1 OS=Arabidopsis thaliana OX=3702 GN=RE1 PE=2 SV=1	--	--	--	--	--	--	--	--	--	--	UP	10.9837	0	5.7542	0.0034362	0.016563	--
Cluster-4976.0	17	16	19	0	1	2	1.08	1.07	1.26	0	0.06	0.13	1071	--	--	--	--	--	--	--	--	--	--	--	--	--	--	--	--	--	--	--	--	--	--	--	--	--	--	--	--	UP	15.4371	1.05993	3.8266	0.0023822	0.012207	--
Cluster-4978.7124	1832	1600	1455.17	10963.5	2407	3403	14.69	13.46	12.17	94.68	19.81	27.71	6740	KAG0131161.1		2224	3.53e-281	hypothetical protein HOY82DRAFT_346810 [Tuber indicum]	--	--	--	--	--	--	--	--	--	O74553	387	2.6e-39	tRNA-dihydrouridine(20a/20b) synthase [NAD(P)+] OS=Schizosaccharomyces pombe (strain 972 / ATCC 24843) OX=284812 GN=dus4 PE=1 SV=1	PF04882//PF00977//PF00724	Peroxin-3//Histidine biosynthesis protein//NADH:flavin oxidoreductase / NADH oxidase family	GO:0000105//GO:0007031	histidine biosynthetic process//peroxisome organization	GO:0010181//GO:0016491	FMN binding//oxidoreductase activity	GO:0005779	obsolete integral component of peroxisomal membrane	KOG2335	tRNA-dihydrouridine synthase	DOWN	1445.8	6362.69	-2.1377	0.00018761	0.0013385	blast,frame:-2 start:4990 end:3335
Cluster-4978.7855	10601.5	2804	6578.43	157138	133657	69436.5	216.45	60.08	140.18	3456.25	2798.01	1440.29	2799	KAG0644139.1		676	1.63e-79	hypothetical protein HOY80DRAFT_177426 [Tuber brumale]	--	--	--	--	--	--	--	--	--	D4ATM6	375	4.2e-39	Uncharacterized secreted protein ARB_07590 OS=Arthroderma benhamiae (strain ATCC MYA-4681 / CBS 112371) OX=663331 GN=ARB_07590 PE=1 SV=1	--	--	--	--	--	--	--	--	--	--	DOWN	5893.27	135180	-4.5197	5.2715e-18	2.9708e-16	blast,frame:-1 start:1008 end:157
Cluster-4978.2093	85	87	58	0	0	0	6.57	7.08	4.69	0	0	0	923	CUS08984.1		271	1.93e-23	unnamed protein product [Tuber aestivum]	FP929072.1	FP929072	35	3.53934e-07	Leptosphaeria maculans JN3 lm_SuperContig_7_v2 genomic supercontig, whole genome, isolate v23.1.3 >emb|FO906026.1| Leptosphaeria maculans brassicae jn3_SuperContig_7 complete sequence	--	--	--	--	--	--	--	--	PF00424	REV protein (anti-repression trans-activator protein)	GO:0006355	regulation of DNA-templated transcription	GO:0003700	DNA-binding transcription factor activity	GO:0042025//GO:0005667	host cell nucleus//transcription regulator complex	--	--	UP	67.9558	0	8.3837	3.2727e-10	6.8599e-09	blast,frame:1 start:130 end:921
Cluster-4978.1617	52	64	57	959.47	362.26	1295	1.55	2	1.77	30.78	11.05	39.18	1998	CUS15215.1		249	1.18e-20	unnamed protein product [Tuber aestivum]	--	--	--	--	--	--	--	--	--	--	--	--	--	--	--	--	--	--	--	--	--	--	--	DOWN	51.3359	956.011	-4.2192	1.4782e-18	8.9183e-17	blast,frame:-3 start:1096 end:443
Cluster-4978.10296	260	349	223.98	10	10	11	2.96	4.17	2.66	0.12	0.12	0.13	4814	CAG8141298.1		215	3.26e-16	unnamed protein product, partial [Penicillium salamii]	MW924655.1	MW924655	42	2.4396e-10	Tuber umbilicatum mitochondrion, complete genome	--	--	--	--	Q9UW14	220	1.32e-16	pH-response transcription factor pacC/RIM101 OS=Candida albicans (strain SC5314 / ATCC MYA-2876) OX=237561 GN=RIM101 PE=1 SV=2	PF01896//PF06350	DNA primase small subunit//Hormone-sensitive lipase (HSL) N-terminus	GO:0006351//GO:0016042//GO:0006269//GO:0008203	DNA-templated transcription//lipid catabolic process//DNA replication, synthesis of RNA primer//cholesterol metabolic process	GO:0003896//GO:0016298	DNA primase activity//lipase activity	GO:0005657//GO:0005730	replication fork//nucleolus	--	--	UP	246.632	11.4224	4.433	1.9832e-26	2.3477e-24	blast,frame:-3 start:3009 end:1963
Cluster-5196.0	175	229	217	1	9	1	4.11	5.65	5.32	0.03	0.22	0.02	2465	CUS14894.1		2901	0	unnamed protein product [Tuber aestivum]	XM_051478913.1	XM_051478913	155	1.89474e-73	Tricharina praecox uncharacterized protein (BZA05DRAFT_142466), mRNA	--	--	--	--	Q2UJJ4	171	4.09e-11	Transcription factor kpeA OS=Aspergillus oryzae (strain ATCC 42149 / RIB 40) OX=510516 GN=kpeA PE=1 SV=1	PF00172	Fungal Zn(2)-Cys(6) binuclear cluster domain	GO:0006355	regulation of DNA-templated transcription	GO:0000981//GO:0008270	DNA-binding transcription factor activity, RNA polymerase II-specific//zinc ion binding	--	--	--	--	UP	184.485	4.08277	5.5025	1.6518e-12	4.8278e-11	blast,frame:1 start:223 end:2256
Cluster-4978.1618	19	18	18	1	0	1	2.94	2.94	2.93	0.17	0	0.16	586	--	--	--	--	--	--	--	--	--	--	--	--	--	--	--	--	--	--	PF04716	ETC complex I subunit conserved region	GO:0022904	respiratory electron transport chain	--	--	--	--	--	--	UP	16.2998	0.735975	4.4687	0.0010098	0.0058611	--
Cluster-4633.0	2	0	0	0	162	8	0.1	0	0	0	8.14	0.4	1310	KAJ3043429.1		690	7.36e-83	Annexin B9 [Rhizophlyctis rosea]	XM_001208744.1	XM_001208744	35	5.07836e-07	Aspergillus terreus NIH2624 conserved hypothetical protein (ATEG_01379) partial mRNA	K17095	ANXA7_11	annexin A7/11	http://www.genome.jp/dbget-bin/www_bget?ko:K17095	P22464	1479	3.39e-206	Annexin B9 OS=Drosophila melanogaster OX=7227 GN=AnxB9 PE=1 SV=2	PF00191	Annexin	--	--	GO:0005544//GO:0005509	calcium-dependent phospholipid binding//calcium ion binding	--	--	KOG0819	Annexin	DOWN	0.576098	62.9946	-6.7602	0.0054471	0.02454	blast,frame:-3 start:1113 end:127
Cluster-1862.0	0	0	0	0	62	31	0	0	0	0	6.84	3.42	731	KAI9344203.1		727	1.33e-95	cyclophilin A [Zopfochytrium polystomum]	--	--	--	--	--	K09565	PPIF	peptidyl-prolyl isomerase F (cyclophilin D)	http://www.genome.jp/dbget-bin/www_bget?ko:K09565	P91791	693	2.86e-92	Peptidyl-prolyl cis-trans isomerase OS=Hemicentrotus pulcherrimus OX=7650 PE=2 SV=1	PF00160	Cyclophilin type peptidyl-prolyl cis-trans isomerase/CLD	GO:0000413	protein peptidyl-prolyl isomerization	GO:0003755	peptidyl-prolyl cis-trans isomerase activity	--	--	KOG0865	Cyclophilin type peptidyl-prolyl cis-trans isomerase	DOWN	0	33.7207	-7.6877	0.0040699	0.019104	blast,frame:-3 start:729 end:169
Cluster-4978.3279	19	26	28	0	2	0	1.8	2.59	2.78	0	0.19	0	800	PWW76304.1		535	2.79e-62	SET domain-containing protein [Tuber magnatum]	--	--	--	--	--	--	--	--	--	Q949T8	170	1.99e-12	Histone-lysine N-methyltransferase ASHR3 OS=Arabidopsis thaliana OX=3702 GN=ASHR3 PE=1 SV=1	PF14721//PF01770//PF03522//PF02535//PF01080//PF00856//PF02932//PF05132//PF02862//PF12519//PF12090//PF03189//PF03666//PF06459//PF04088	Apoptosis-inducing factor, mitochondrion-associated, C-term//Reduced folate carrier//Solute carrier family 12//ZIP Zinc transporter//Presenilin//SET domain//Neurotransmitter-gated ion-channel transmembrane region//RNA polymerase III RPC4//DDHD domain//Mitochondrial distribution and morphology protein 10//Spt20 family//Otopetrin//Nitrogen Permease regulator of amino acid transport activity 3//Ryan…	GO:0006812//GO:0030001//GO:0006816//GO:0016485//GO:0006383//GO:0016560//GO:0055085//GO:0007005//GO:0051180//GO:0006874//GO:1902600//GO:0006811//GO:0032007	monoatomic cation transport//metal ion transport//calcium ion transport//protein processing//transcription by RNA polymerase III//protein import into peroxisome matrix, docking//transmembrane transport//mitochondrion organization//vitamin transport//intracellular calcium ion homeostasis//proton transmembrane transport//monoatomic ion transport//negative regulation of TOR signaling	GO:0046872//GO:0003712//GO:0005219//GO:0090482//GO:0015252//GO:0005515//GO:0046983//GO:0022857//GO:0046873//GO:0003677//GO:0004190	metal ion binding//transcription coregulator activity//ryanodine-sensitive calcium-release channel activity//vitamin transmembrane transporter activity//proton channel activity//protein binding//protein dimerization activity//transmembrane transporter activity//metal ion transmembrane transporter activity//DNA binding//aspartic-type endopeptidase activity	GO:0005666//GO:0000124//GO:0005777//GO:0016020//GO:0005622//GO:0032865//GO:0005667	RNA polymerase III complex//SAGA complex//peroxisome//membrane//intracellular anatomical structure//ERMES complex//transcription regulator complex	--	--	UP	21.7227	0.743733	4.8767	0.0006675	0.0040993	blast,frame:-3 start:798 end:133
Cluster-4978.3274	547	494	482	1	5	7	29.86	28.36	27.52	0.06	0.28	0.39	1203	KAF9019641.1		300	1.13e-28	ribonuclease H-like protein [Hymenopellis radicata]	--	--	--	--	--	K03469	rnhA, RNASEH1	ribonuclease HI	http://www.genome.jp/dbget-bin/www_bget?ko:K03469	O70338	144	6.93e-09	Ribonuclease H1 OS=Mus musculus OX=10090 GN=Rnaseh1 PE=2 SV=1	PF00075	RNase H	GO:0051252	regulation of RNA metabolic process	GO:0004523//GO:0003676	RNA-DNA hybrid ribonuclease activity//nucleic acid binding	--	--	--	--	UP	451.035	4.6595	6.5646	8.3548e-43	3.0836e-40	blast,frame:-1 start:921 end:178
Cluster-4978.3275	110	124	120	38	49	54	3.8	4.5	4.33	1.42	1.74	1.9	1755	--	--	--	--	--	--	--	--	--	--	--	--	--	--	--	--	--	--	PF04539//PF01726	Sigma-70 region 3//LexA DNA binding domain	GO:0006508//GO:0006355//GO:0006352	proteolysis//regulation of DNA-templated transcription//DNA-templated transcription initiation	GO:0004252//GO:0003700	serine-type endopeptidase activity//DNA-binding transcription factor activity	GO:0005667	transcription regulator complex	--	--	UP	105.049	51.693	1.0209	0.00095821	0.0056123	--
Cluster-4978.3272	186	183	135	32	54	37.02	4.3	4.44	3.26	0.8	1.28	0.87	2500	--	--	--	--	--	--	--	--	--	--	--	--	--	--	--	--	--	--	--	--	--	--	--	--	--	--	--	--	UP	148.988	45.3522	1.7165	2.8465e-06	3.0971e-05	--
Cluster-4978.3273	297.32	360	336	2	5	7	8.37	10.64	9.88	0.06	0.14	0.2	2098	--	--	--	--	--	--	--	--	--	--	--	--	--	--	--	--	--	--	PF02932	Neurotransmitter-gated ion-channel transmembrane region	GO:0006811	monoatomic ion transport	--	--	--	--	--	--	UP	294.757	5.05145	5.8442	3.249e-32	5.6625e-30	--
Cluster-4402.0	54	11	15	1	5	3	2.35	0.5	0.68	0.05	0.22	0.13	1445	PUU75129.1		251	1.07e-21	phospholipase A2 group [Tuber borchii]	--	--	--	--	--	--	--	--	--	D4B0M5	176	6.53e-14	Uncharacterized secreted protein ARB_02001 OS=Arthroderma benhamiae (strain ATCC MYA-4681 / CBS 112371) OX=663331 GN=ARB_02001 PE=1 SV=1	--	--	--	--	--	--	--	--	--	--	UP	23.3929	3.28337	2.8293	0.012571	0.048648	blast,frame:3 start:861 end:1148
Cluster-4697.0	8	19	10	1	0	1	3.87	9.92	5.19	0.53	0	0.5	355	--	--	--	--	--	--	--	--	--	--	--	--	--	--	--	--	--	--	--	--	--	--	--	--	--	--	--	--	UP	10.9837	0.735975	3.8992	0.010385	0.041821	--
Cluster-4978.10759	87	119	59	0	0	0	6.37	9.18	4.53	0	0	0	960	--	--	--	--	--	--	--	--	--	--	--	--	--	--	--	--	--	--	--	--	--	--	--	--	--	--	--	--	UP	78.3106	0	8.5883	2.2962e-10	4.951e-09	--
Cluster-4978.6347	1510	1164	1254.07	456	589	483	12.43	10.05	10.77	4.04	4.98	4.04	6572	RPA88955.1		1824	2.6e-228	hypothetical protein L873DRAFT_1823711 [Choiromyces venosus 120613-1]	--	--	--	--	--	--	--	--	--	P47139	685	3.68e-75	Uncharacterized protein YJR098C OS=Saccharomyces cerevisiae (strain ATCC 204508 / S288c) OX=559292 GN=YJR098C PE=1 SV=2	PF00140//PF02685//PF02450//PF06821//PF03967	Sigma-70 factor, region 1.2//Glucokinase//Lecithin:cholesterol acyltransferase//Serine hydrolase//Photosynthetic reaction centre, H-chain N-terminal region	GO:0019872//GO:0006012//GO:0006355//GO:0006118//GO:0042967//GO:0006629//GO:0019684//GO:0005985//GO:0006096//GO:0051156//GO:0006094//GO:0005982//GO:0006352	streptomycin biosynthetic process//galactose metabolic process//regulation of DNA-templated transcription//obsolete electron transport//obsolete acyl-carrier-protein biosynthetic process//lipid metabolic process//photosynthesis, light reaction//sucrose metabolic process//glycolytic process//glucose 6-phosphate metabolic process//gluconeogenesis//starch metabolic process//DNA-templated transcripti…	GO:0003700//GO:0005524//GO:0045156//GO:0016987//GO:0004340//GO:0008374//GO:0005536//GO:0003677//GO:0016787	DNA-binding transcription factor activity//ATP binding//electron transporter, transferring electrons within the cyclic electron transport pathway of photosynthesis activity//sigma factor activity//glucokinase activity//O-acyltransferase activity//glucose binding//DNA binding//hydrolase activity	GO:0030077//GO:0005667	plasma membrane light-harvesting complex//transcription regulator complex	--	--	UP	1162.58	563.923	1.044	1.066e-07	1.5201e-06	blast,frame:-2 start:6157 end:3740
Cluster-4978.158	0	0	0	0	117	69	0	0	0	0	25.78	15.33	489	CAG8432683.1		402	6.92e-48	5665_t:CDS:1 [Diversispora eburnea]	--	--	--	--	--	K02901	RP-L27e, RPL27	large subunit ribosomal protein L27e	http://www.genome.jp/dbget-bin/www_bget?ko:K02901	Q7ZV82	440	1.68e-55	60S ribosomal protein L27 OS=Danio rerio OX=7955 GN=rpl27 PE=1 SV=3	PF01777	Ribosomal L27e protein family	GO:0006412//GO:0042254	translation//ribosome biogenesis	GO:0003735	structural constituent of ribosome	GO:0005840	ribosome	KOG3418	60S ribosomal protein L27	DOWN	0	67.2466	-8.6834	0.000484	0.0030861	blast,frame:1 start:4 end:420
Cluster-4978.6343	6548	7828.95	8428.72	13529.4	17665.8	31297.8	27.71	34.74	37.2	61.65	76.72	134.49	12549	KAG0637908.1		1906	1.56e-232	hypothetical protein HOY80DRAFT_220352 [Tuber brumale]	XM_046116332.1	XM_046116332	39	2.97097e-08	Morchella importuna uncharacterized protein (LAJ45_06770), partial mRNA	--	--	--	--	P87175	808	1.43e-92	DNA-(apurinic or apyrimidinic site) endonuclease 2 OS=Schizosaccharomyces pombe (strain 972 / ATCC 24843) OX=284812 GN=apn2 PE=1 SV=1	PF14529//PF01306//PF06839//PF00083//PF15225//PF03372	Endonuclease-reverse transcriptase//LacY proton/sugar symporter//GRF zinc finger//Sugar (and other) transporter//Interleukin 32//Endonuclease/Exonuclease/phosphatase family	GO:0008643//GO:0006955//GO:0055085	carbohydrate transport//immune response//transmembrane transport	GO:0005351//GO:0003824//GO:0008270//GO:0022857	carbohydrate:proton symporter activity//catalytic activity//zinc ion binding//transmembrane transporter activity	GO:0016020	membrane	KOG1294	Apurinic/apyrimidinic endonuclease and related enzymes	DOWN	6778.51	22639.5	-1.7398	2.0497e-08	3.2725e-07	blast,frame:-1 start:7086 end:4483|blast,frame:1 start:8542 end:10383
Cluster-4978.7351	9307.16	8004.59	7463.18	3036.59	3225.33	3400.84	196.73	177.57	164.66	69.15	69.9	73.04	2712	KAG0634807.1		786	8.23e-95	hypothetical protein HOY80DRAFT_894266 [Tuber brumale]	--	--	--	--	--	--	--	--	--	Q9RPT1	227	2.54e-19	Rhamnolipids biosynthesis 3-oxoacyl-[acyl-carrier-protein] reductase OS=Pseudomonas aeruginosa (strain ATCC 15692 / DSM 22644 / CIP 104116 / JCM 14847 / LMG 12228 / 1C / PRS 101 / PAO1) OX=208964 GN=rhlG PE=1 SV=1	PF13673//PF13302//PF13508//PF00583//PF08445	Acetyltransferase (GNAT) domain//Acetyltransferase (GNAT) domain//Acetyltransferase (GNAT) domain//Acetyltransferase (GNAT) family//FR47-like protein	GO:0042967	obsolete acyl-carrier-protein biosynthetic process	GO:0008080//GO:0016747	N-acetyltransferase activity//acyltransferase activity, transferring groups other than amino-acyl groups	--	--	KOG2488	Acetyltransferase (GNAT) domain-containing protein	UP	7330.27	3559.65	1.0422	2.4383e-19	1.5936e-17	--
Cluster-4978.5608	9552.66	8140.69	7346.07	3406	4010.02	2335	142.86	127.72	114.63	54.87	61.51	35.47	3730	CUS07983.1		1648	1.61e-216	unnamed protein product [Tuber aestivum]	XM_653465.2	XM_653465	80	1.41829e-31	Aspergillus nidulans FGSC A4 hypothetical protein (ANIA_00953), mRNA	K16186	RRAGC_D	Ras-related GTP-binding protein C/D	http://www.genome.jp/dbget-bin/www_bget?ko:K16186	O74544	975	6.19e-121	GTP-binding protein gtr2 OS=Schizosaccharomyces pombe (strain 972 / ATCC 24843) OX=284812 GN=gtr2 PE=3 SV=1	PF06003//PF00025//PF04670//PF01926	Survival motor neuron protein (SMN)//ADP-ribosylation factor family//Gtr1/RagA G protein conserved region//50S ribosome-binding GTPase	GO:0006397	mRNA processing	GO:0003723//GO:0003924//GO:0005525	RNA binding//GTPase activity//GTP binding	GO:0005737//GO:0005634	cytoplasm//nucleus	KOG3887	Predicted small GTPase involved in nuclear protein import	UP	7405.65	3629.46	1.029	0.00016908	0.0012236	blast,frame:-2 start:2130 end:553
Cluster-4978.5603	2687.64	2508.68	2817.92	5775.95	7912.75	10226	145.8	143.12	159.87	337.98	439.38	564.34	1209	CUS11611.1		419	4.37e-44	unnamed protein product [Tuber aestivum]	--	--	--	--	--	--	--	--	--	--	--	--	--	PF00643	B-box zinc finger	--	--	GO:0008270	zinc ion binding	--	--	--	--	DOWN	2377.81	8724.52	-1.8755	6.5457e-19	4.1484e-17	--
Cluster-4978.5601	70	74	54	0	4	0	2.83	3.15	2.28	0	0.17	0	1536	--	--	--	--	--	--	--	--	--	--	--	--	--	--	--	--	--	--	--	--	--	--	--	--	--	--	--	--	UP	58.5648	1.48747	5.3064	2.6139e-06	2.8639e-05	--
Cluster-4978.4319	139.27	264.24	254	452.58	1875.51	3369.88	16.38	32.81	31.36	57.55	225.07	404.2	692	--	--	--	--	--	--	--	--	--	--	--	--	--	--	--	--	--	--	--	--	--	--	--	--	--	--	--	--	DOWN	195.778	2034.56	-3.3776	8.9599e-08	1.2914e-06	--
Cluster-4978.3744	210	210	179	9	19	16	5.75	6.04	5.12	0.27	0.53	0.45	2150	XP_044697870.1		244	3.14e-19	uncharacterized protein H6S33_009055 [Morchella sextelata]||KAH0612675.1 hypothetical protein H6S33_009055 [Morchella sextelata]	--	--	--	--	--	--	--	--	--	Q8BLD6	150	9.47e-09	Ankyrin repeat domain-containing protein 55 OS=Mus musculus OX=10090 GN=Ankrd55 PE=1 SV=2	PF13606//PF12937//PF00023//PF12796//PF13637//PF13857//PF00646	Ankyrin repeat//F-box-like//Ankyrin repeat//Ankyrin repeats (3 copies)//Ankyrin repeats (many copies)//Ankyrin repeats (many copies)//F-box domain	--	--	GO:0005515	protein binding	--	--	--	--	UP	177.335	16.0975	3.457	8.0917e-19	5.077e-17	blast,frame:1 start:262 end:1593
Cluster-4978.1768	37	42	28	0	2	0	2.36	2.82	1.87	0	0.13	0	1064	--	--	--	--	--	--	--	--	--	--	--	--	--	--	--	--	--	--	--	--	--	--	--	--	--	--	--	--	UP	31.6441	0.743733	5.421	4.4024e-05	0.0003683	--
Cluster-5653.0	17	11	8	0	0	0	1.54	1.05	0.76	0	0	0	823	--	--	--	--	--	--	--	--	--	--	--	--	--	--	--	--	--	--	--	--	--	--	--	--	--	--	--	--	UP	10.5969	0	5.703	0.0034605	0.016663	--
Cluster-4978.7761	5315.13	2926.59	3673.57	15255.8	11074.8	12957.3	34.37	19.84	24.77	106.21	73.47	85.07	8300	CUS11865.1		2239	1.69e-273	unnamed protein product [Tuber aestivum]	--	--	--	--	--	--	--	--	--	Q1MTM9	372	4.01e-34	Uncharacterized transcriptional regulatory protein C1327.01c OS=Schizosaccharomyces pombe (strain 972 / ATCC 24843) OX=284812 GN=SPAC1327.01c PE=1 SV=2	PF01446//PF04506//PF00172//PF04082//PF06682//PF01529	Replication protein//Rft protein//Fungal Zn(2)-Cys(6) binuclear cluster domain//Fungal specific transcription factor domain//SOCE-associated regulatory factor of calcium homoeostasis//DHHC palmitoyltransferase	GO:0042967//GO:0006351//GO:0006260//GO:0006355//GO:2001256//GO:0006488	obsolete acyl-carrier-protein biosynthetic process//DNA-templated transcription//DNA replication//regulation of DNA-templated transcription//regulation of store-operated calcium entry//dolichol-linked oligosaccharide biosynthetic process	GO:0016409//GO:0000981//GO:0003677//GO:0008270	palmitoyltransferase activity//DNA-binding transcription factor activity, RNA polymerase II-specific//DNA binding//zinc ion binding	GO:0030176	obsolete integral component of endoplasmic reticulum membrane	--	--	DOWN	3519.73	14555.5	-2.048	2.4138e-13	7.9571e-12	blast,frame:3 start:4737 end:7721
Cluster-4978.7769	2132.44	2192	1675	8210.39	6195.98	8497.75	52.35	56.48	42.92	217.15	155.92	211.96	2370	KAG0136637.1		728	3.86e-86	hypothetical protein HOY82DRAFT_576366 [Tuber indicum]	--	--	--	--	--	--	--	--	--	--	--	--	--	--	--	--	--	--	--	--	--	--	--	DOWN	1774.67	8445.52	-2.2506	2.9871e-30	4.4624e-28	blast,frame:-2 start:974 end:117
Cluster-5465.0	8	16	9	0	0	0	1.43	3.03	1.69	0	0	0	541	--	--	--	--	--	--	--	--	--	--	--	--	--	--	--	--	--	--	--	--	--	--	--	--	--	--	--	--	UP	9.79009	0	5.5882	0.0052606	0.02382	--
Cluster-4978.2	0	0	0	0	118	48.01	0	0	0	0	8.63	3.5	977	--	--	--	--	--	--	--	--	--	--	--	--	--	--	--	--	--	--	PF02841//PF02178	Guanylate-binding protein, C-terminal domain//AT hook motif	--	--	GO:0003924//GO:0005525//GO:0003677	GTPase activity//GTP binding//DNA binding	--	--	--	--	DOWN	0	60.3938	-8.5283	0.0007598	0.0045839	--
Cluster-4978.7	0	0	0	0	135	56	0	0	0	0	5.66	2.33	1521	CAE6459182.1		358	3.8e-38	unnamed protein product, partial [Rhizoctonia solani]	--	--	--	--	--	K02128	ATPeF0C, ATP5G, ATP9	F-type H+-transporting ATPase subunit c	http://www.genome.jp/dbget-bin/www_bget?ko:K02128	Q9U505	410	6.43e-47	ATP synthase lipid-binding protein, mitochondrial OS=Manduca sexta OX=7130 PE=2 SV=1	PF00137	ATP synthase subunit C	GO:1902600	proton transmembrane transport	GO:0015078	proton transmembrane transporter activity	GO:0033177	proton-transporting two-sector ATPase complex, proton-transporting domain	KOG3025	Mitochondrial F1F0-ATP synthase, subunit c/ATP9/proteolipid	DOWN	0	69.4678	-8.7303	0.00048248	0.0030786	blast,frame:3 start:3 end:482
Cluster-4978.10053	122	173	141	1	2	0	5.51	8.21	6.66	0.05	0.09	0	1402	--	--	--	--	--	--	--	--	--	--	--	--	--	--	--	--	--	--	PF04513//PF01729//PF07989//PF06156	Baculovirus polyhedron envelope protein, PEP, C terminus//Quinolinate phosphoribosyl transferase, C-terminal domain//Centrosomin N-terminal motif 1//Initiation control protein YabA	GO:0046497//GO:0006260//GO:0009435	nicotinate nucleotide metabolic process//DNA replication//NAD biosynthetic process	GO:0005198//GO:0004514	structural molecule activity//nicotinate-nucleotide diphosphorylase (carboxylating) activity	GO:0005815//GO:0019031//GO:0019028	microtubule organizing center//viral envelope//viral capsid	--	--	UP	129.426	1.13568	6.8668	4.4261e-13	1.3932e-11	--
Cluster-4978.10462	277	383	351.02	717	734.04	1144.08	9.16	13.31	12.13	25.56	24.88	38.47	1823	PUU83106.1		1101	1.39e-140	hypothetical protein B9Z19DRAFT_1119734 [Tuber borchii]	--	--	--	--	--	--	--	--	--	Q9CZJ2	159	6.38e-10	Heat shock 70 kDa protein 12B OS=Mus musculus OX=10090 GN=Hspa12b PE=1 SV=1	PF00012	Hsp70 protein	--	--	GO:0005524	ATP binding	--	--	--	--	DOWN	300.387	947.546	-1.6579	2.15e-10	4.6625e-09	--
Cluster-4978.10465	128.01	197.49	215.66	242.13	298.06	386.92	7.77	12.61	13.7	15.86	18.51	23.9	1107	--	--	--	--	--	--	--	--	--	--	--	--	--	--	--	--	--	--	--	--	--	--	--	--	--	--	--	--	DOWN	161.168	338.807	-1.0729	0.0010029	0.0058266	--
Cluster-4978.10467	49	52	61	0	0	0	3.94	4.4	5.14	0	0	0	897	--	--	--	--	--	--	--	--	--	--	--	--	--	--	--	--	--	--	--	--	--	--	--	--	--	--	--	--	UP	48.1411	0	7.886	9.6556e-09	1.6315e-07	--
Cluster-4978.8772	158	106	133	239	243	175	12.51	8.84	11.03	20.43	19.67	14.11	907	--	--	--	--	--	--	--	--	--	--	--	--	--	--	--	--	--	--	--	--	--	--	--	--	--	--	--	--	DOWN	117.517	244.244	-1.0545	0.0010055	0.0058398	--
Cluster-4978.4313	1049	1273	951	3	26	4	10.07	12.81	9.52	0.03	0.26	0.04	5673	KAI9765889.1		540	2.82e-58	MAG: hypothetical protein M1840_007030 [Geoglossum simile]	--	--	--	--	--	--	--	--	--	--	--	--	--	--	--	--	--	--	--	--	--	--	--	UP	969.507	12.2205	6.3112	5.9084e-19	3.77e-17	blast,frame:-2 start:3665 end:2772|blast,frame:-1 start:5226 end:4162
Cluster-4978.4466	809.43	928	795	82	76	28	78.82	95.28	81.17	8.63	7.56	2.78	784	KAF4984689.1		165	2.5e-11	hypothetical protein FZEAL_174 [Fusarium zealandicum]	--	--	--	--	--	--	--	--	--	--	--	--	--	PF06375//PF00436//PF06658//PF15771//PF04277//PF03343//PF01336	AP-3 complex subunit delta-1//Single-strand binding protein family//Protein of unknown function (DUF1168)//Interactor of HORMAD1 protein 1//Oxaloacetate decarboxylase, gamma chain//SART-1 family//OB-fold nucleic acid binding domain	GO:0006310//GO:0042138//GO:0000398//GO:0036376//GO:0015031//GO:0006814	DNA recombination//meiotic DNA double-strand break formation//mRNA splicing, via spliceosome//sodium ion export across plasma membrane//protein transport//sodium ion transport	GO:0003676//GO:0003697//GO:0015081//GO:0003725	nucleic acid binding//single-stranded DNA binding//sodium ion transmembrane transporter activity//double-stranded RNA binding	GO:0016020//GO:0030123	membrane//AP-3 adaptor complex	--	--	UP	750.591	70.034	3.4251	3.7796e-14	1.3814e-12	blast,frame:3 start:3 end:641
Cluster-4978.3337	860	900.03	615.34	322	314	253	9.11	10	6.8	3.67	3.41	2.72	5164	PUU83823.1		2606	0	hypothetical protein B9Z19DRAFT_1071727 [Tuber borchii]	XM_045416548.1	XM_045416548	141	2.42224e-65	Blastomyces dermatitidis ER-3 allantoicase (BDCG_01039), partial mRNA	--	--	--	--	Q9UTB0	490	1.72e-50	Dilute domain-containing protein C25B8.08 OS=Schizosaccharomyces pombe (strain 972 / ATCC 24843) OX=284812 GN=SPAC25B8.08 PE=4 SV=1	PF13857//PF13637//PF12796	Ankyrin repeats (many copies)//Ankyrin repeats (many copies)//Ankyrin repeats (3 copies)	--	--	GO:0005515	protein binding	--	--	--	--	UP	702.011	330.012	1.0899	2.1395e-05	0.00019408	blast,frame:1 start:2743 end:4659
Cluster-4950.0	66	66	61	13	14	10	3.63	3.82	3.51	0.77	0.79	0.56	1195	--	--	--	--	--	--	--	--	--	--	--	--	--	--	--	--	--	--	PF06375//PF02232	AP-3 complex subunit delta-1//Alpha trans-inducing protein (Alpha-TIF)	GO:0006355//GO:0015031	regulation of DNA-templated transcription//protein transport	GO:0003677	DNA binding	GO:0030123	AP-3 adaptor complex	--	--	UP	57.1825	13.7417	2.0621	1.3723e-05	0.00013007	--
Cluster-4978.669	0	0	0	0	85	115	0	0	0	0	2.49	3.33	2074	KAI8900558.1		731	1.2e-85	thioredoxin-like domain-containing protein [Globomyces pollinis-pini]	--	--	--	--	--	K09580	PDIA1, P4HB	protein disulfide-isomerase A1	http://www.genome.jp/dbget-bin/www_bget?ko:K09580	P38657	1137	8.46e-148	Protein disulfide-isomerase A3 OS=Bos taurus OX=9913 GN=PDIA3 PE=2 SV=1	PF00578//PF08534//PF00462	AhpC/TSA family//Redoxin//Glutaredoxin	--	--	GO:0097573//GO:0016491//GO:0016209	glutathione oxidoreductase activity//oxidoreductase activity//antioxidant activity	--	--	KOG0190	Protein disulfide isomerase (prolyl 4-hydroxylase beta subunit)	DOWN	0	71.1724	-8.7654	0.00037693	0.0024799	blast,frame:3 start:42 end:1523
Cluster-4978.3919	149.03	86.6	131.74	23.22	35.09	26.19	9.54	5.83	8.82	1.6	2.3	1.71	1063	KAI4132944.1		229	3.41e-20	MAG: hypothetical protein LQ347_002356 [Umbilicaria vellea]	--	--	--	--	--	K03123	TFIIA2, GTF2A2, TOA2	transcription initiation factor TFIIA small subunit	http://www.genome.jp/dbget-bin/www_bget?ko:K03123	Q5BB99	204	1.77e-18	Transcription initiation factor IIA subunit 2 OS=Emericella nidulans (strain FGSC A4 / ATCC 38163 / CBS 112.46 / NRRL 194 / M139) OX=227321 GN=toa2 PE=3 SV=1	PF02751//PF02268	Transcription initiation factor IIA, gamma subunit//Transcription initiation factor IIA, gamma subunit, helical domain	GO:0006367	transcription initiation at RNA polymerase II promoter	--	--	GO:0005672	transcription factor TFIIA complex	KOG3463	Transcription initiation factor IIA, gamma subunit	UP	108.995	30.9749	1.8155	2.4485e-05	0.0002175	blast,frame:-1 start:691 end:305
Cluster-4978.9603	17	28	10	0	0	0	0.97	1.68	0.6	0	0	0	1160	--	--	--	--	--	--	--	--	--	--	--	--	--	--	--	--	--	--	--	--	--	--	--	--	--	--	--	--	UP	16.2404	0	6.3187	0.00044221	0.0028555	--
Cluster-4978.3910	95	139.65	95.65	0	23	3	9.23	14.31	9.75	0	2.28	0.3	785	--	--	--	--	--	--	--	--	--	--	--	--	--	--	--	--	--	--	--	--	--	--	--	--	--	--	--	--	UP	98.1336	9.58503	3.3557	0.0058876	0.02617	--
Cluster-4978.8918	468	459	456	707.85	561.17	1216	5.08	5.22	5.16	8.27	6.25	13.4	5047	AAD17381.1		288	8.8e-23	dsRNA viral RNA-dependent RNA polymerase [Thanatephorus cucumeris]	--	--	--	--	--	--	--	--	--	Q33339	195	1.61e-13	RNA-directed RNA polymerase OS=Cryphonectria parasitica mitovirus 1 (strain American chestnut tree/New Jersey/NB631) OX=186769 PE=3 SV=1	PF14735	HAUS augmin-like complex subunit 4	GO:0051225	spindle assembly	--	--	GO:0070652	HAUS complex	--	--	DOWN	409.976	904.456	-1.1418	0.00019014	0.0013516	--
Cluster-4012.0	45	53	33	5	15	4	4.13	5.13	3.18	0.5	1.41	0.37	816	--	--	--	--	--	--	--	--	--	--	--	--	--	--	--	--	--	--	--	--	--	--	--	--	--	--	--	--	UP	38.7322	8.91384	2.1225	0.0059692	0.026462	--
Cluster-4978.8912	655	385	429	1010.41	979.55	1179.77	27.91	17.24	19.11	46.42	42.75	51.12	1471	KAG0638511.1		1555	4.94e-209	kinase-like domain-containing protein [Tuber brumale]	XM_007788588.1	XM_007788588	38	1.22914e-08	Endocarpon pusillum Z07020 hypothetical protein mRNA	--	--	--	--	Q12152	663	2.9e-76	Putative serine/threonine-protein kinase YPL150W OS=Saccharomyces cerevisiae (strain ATCC 204508 / S288c) OX=559292 GN=YPL150W PE=1 SV=1	PF00069//PF07714	Protein kinase domain//Protein tyrosine and serine/threonine kinase	GO:0006468	protein phosphorylation	GO:0005524//GO:0004672	ATP binding//protein kinase activity	--	--	KOG0583	Serine/threonine protein kinase	DOWN	433.687	1166.25	-1.4269	1.0092e-08	1.6953e-07	blast,frame:1 start:160 end:1470
Cluster-4978.6981	2455.27	2581.27	2541.33	8717.38	4035.57	3398.95	58.5	64.56	63.22	223.8	98.58	82.29	2434	--	--	--	--	--	--	--	--	--	--	--	--	--	--	--	--	--	--	--	--	--	--	--	--	--	--	--	--	DOWN	2247.4	6086.78	-1.4374	0.00052452	0.0033164	--
Cluster-4978.6985	114	71.21	85	208.85	238.72	387.64	13.29	8.76	10.4	26.32	28.39	46.08	696	--	--	--	--	--	--	--	--	--	--	--	--	--	--	--	--	--	--	--	--	--	--	--	--	--	--	--	--	DOWN	79.82	304.277	-1.9309	2.7115e-08	4.2532e-07	--
Cluster-4978.6988	2092	2910.68	2107	786	821	648.64	27.56	40.22	28.96	11.15	11.09	8.68	4201	KAG0639785.1		1786	5.48e-227	hypothetical protein HOY80DRAFT_904476 [Tuber brumale]	--	--	--	--	--	K15601	KDM3		http://www.genome.jp/dbget-bin/www_bget?ko:K15601	Q63679	503	5.09e-50	Lysine-specific demethylase 3A OS=Rattus norvegicus OX=10116 GN=Kdm3a PE=2 SV=1	--	--	--	--	--	--	--	--	KOG1356	Putative transcription factor 5qNCA, contains JmjC domain	UP	2107.96	836.646	1.3335	2.2851e-08	3.6176e-07	blast,frame:-1 start:4138 end:1133
Cluster-4978.9192	392.99	402	182.08	0	1	0	19.85	21.35	9.62	0	0.05	0	1280	--	--	--	--	--	--	--	--	--	--	--	--	--	--	--	--	--	--	PF07829	Alpha-A conotoxin PIVA-like protein	GO:0007165//GO:0007268	signal transduction//chemical synaptic transmission	GO:0030550	acetylcholine receptor inhibitor activity	GO:0005576	extracellular region	--	--	UP	287.803	0.371867	9.5043	1.1645e-13	3.9708e-12	--
Cluster-6118.0	31	50	22	0	6	0	2.12	3.6	1.57	0	0.42	0	1011	--	--	--	--	--	--	--	--	--	--	--	--	--	--	--	--	--	--	--	--	--	--	--	--	--	--	--	--	UP	30.4514	2.2312	3.7736	0.01289	0.049511	--
Cluster-4978.4314	427.51	402.99	376.71	829.61	797.1	1272.71	7.75	7.67	7.13	16.21	14.82	23.45	3120	CUS08041.1		997	5.97e-121	unnamed protein product [Tuber aestivum]	CP023325.1	CP023325	35	1.22685e-06	Cordyceps militaris strain ATCC 34164 chromosome V, complete sequence	K01930	FPGS	folylpolyglutamate synthase	http://www.genome.jp/dbget-bin/www_bget?ko:K01930	O13492	745	2.42e-86	Folylpolyglutamate synthase OS=Neurospora crassa (strain ATCC 24698 / 74-OR23-1A / CBS 708.71 / DSM 1257 / FGSC 987) OX=367110 GN=met-6 PE=1 SV=2	PF04206//PF02875	Tetrahydromethanopterin S-methyltransferase, subunit E//Mur ligase family, glutamate ligase domain	GO:0006814//GO:0009058//GO:0046656	sodium ion transport//biosynthetic process//folic acid biosynthetic process	GO:0005524//GO:0030269//GO:0016874	ATP binding//tetrahydromethanopterin S-methyltransferase activity//ligase activity	GO:0012506//GO:0005737	vesicle membrane//cytoplasm	KOG2525	Folylpolyglutamate synthase	DOWN	357.745	1059.64	-1.5668	7.1812e-13	2.2196e-11	blast,frame:-2 start:1607 end:618
Cluster-4978.40	10	12	23	27	36	52	0.61	0.77	1.47	1.77	2.24	3.22	1104	PWW79944.1		473	1.82e-50	hypothetical protein C7212DRAFT_361425 [Tuber magnatum]	--	--	--	--	--	--	--	--	--	--	--	--	--	PF03453	MoeA N-terminal region (domain I and II)	GO:0032324	molybdopterin cofactor biosynthetic process	--	--	--	--	--	--	DOWN	13.4584	41.8593	-1.6415	0.0098985	0.040242	blast,frame:-3 start:1027 end:116
Cluster-4978.5180	1408.81	2495.27	1639.81	4	176	4	38.67	71.9	46.99	0.12	4.95	0.11	2146	RPB08358.1		302	7.94e-27	hypothetical protein P167DRAFT_578330 [Morchella conica CCBAS932]	--	--	--	--	--	--	--	--	--	--	--	--	--	--	--	--	--	--	--	--	--	--	--	UP	1645.42	68.3924	4.5885	0.002562	0.012953	blast,frame:1 start:115 end:1095
Cluster-4978.48	35	39	38	7	8	3	1.26	1.47	1.43	0.27	0.29	0.11	1698	--	--	--	--	--	--	--	--	--	--	--	--	--	--	--	--	--	--	--	--	--	--	--	--	--	--	--	--	UP	33.2345	6.75063	2.3096	0.0008951	0.0052999	--
Cluster-4978.6633	6912.54	5736	5335.54	15815.9	10998.5	15305.4	113.77	99.05	91.64	280.4	185.65	255.9	3412	PUU77651.1		229	1.85e-18	hypothetical protein B9Z19DRAFT_1026772 [Tuber borchii]	--	--	--	--	--	--	--	--	--	--	--	--	--	PF00558	Vpu protein	GO:0019076//GO:0006812//GO:0032801	viral release from host cell//monoatomic cation transport//receptor catabolic process	GO:0005261	monoatomic cation channel activity	GO:0033644	host cell membrane	--	--	DOWN	5319.26	15554.5	-1.548	1.5872e-13	5.3445e-12	blast,frame:-2 start:2964 end:2806|blast,frame:-3 start:1508 end:897
Cluster-4978.6573	32549	19882	16460	3934	6101	2726	456.98	292.83	241.11	59.49	87.86	38.87	3957	KAG0635370.1		1370	5.26e-176	glyceraldehyde 3-phosphate dehydrogenase [Tuber brumale]	XM_041827358.1	XM_041827358	200	2.95135e-98	Fusarium mangiferae putative glyceraldehyde 3-phosphate dehydrogenase (ccg-7) (FMAN_05925), partial mRNA	K00134	GAPDH, gapA	glyceraldehyde 3-phosphate dehydrogenase (phosphorylating)	http://www.genome.jp/dbget-bin/www_bget?ko:K00134	P19089	1273	1.62e-163	Glyceraldehyde-3-phosphate dehydrogenase OS=Cryphonectria parasitica OX=5116 PE=3 SV=1	PF00044//PF02800	Glyceraldehyde 3-phosphate dehydrogenase, NAD binding domain//Glyceraldehyde 3-phosphate dehydrogenase, C-terminal domain	--	--	GO:0016620//GO:0051287	oxidoreductase activity, acting on the aldehyde or oxo group of donors, NAD or NADP as acceptor//NAD binding	--	--	KOG0657	Glyceraldehyde 3-phosphate dehydrogenase	UP	20289.3	4748.49	2.0952	9.881e-08	1.4187e-06	blast,frame:-1 start:3078 end:2122
Cluster-4978.6579	3730	6669	4338	1	359	1.03	170.83	321.04	207.68	0.05	16.84	0.05	1386	KAG0637454.1		676	2.64e-82	hypothetical protein HOY80DRAFT_972838 [Tuber brumale]	--	--	--	--	--	--	--	--	--	--	--	--	--	--	--	--	--	--	--	--	--	--	--	UP	4373.76	134.236	5.026	0.012404	0.04811	blast,frame:2 start:62 end:1072
Cluster-4978.2401	81	68	81	3	0	1	1.87	1.65	1.95	0.07	0	0.02	2504	--	--	--	--	--	--	--	--	--	--	--	--	--	--	--	--	--	--	--	--	--	--	--	--	--	--	--	--	UP	68.2044	1.51986	5.5223	2.439e-09	4.4834e-08	--
Cluster-4978.2402	13	11	19	0	1	0	5.21	4.73	8.13	0	0.4	0	378	--	--	--	--	--	--	--	--	--	--	--	--	--	--	--	--	--	--	--	--	--	--	--	--	--	--	--	--	UP	12.8047	0.371867	5.0133	0.0024538	0.01252	--
Cluster-4978.2408	48	74	54	0	5	0	2.98	4.83	3.51	0	0.32	0	1088	--	--	--	--	--	--	--	--	--	--	--	--	--	--	--	--	--	--	--	--	--	--	--	--	--	--	--	--	UP	52.2277	1.85933	4.8169	0.00012126	0.00091338	--
Cluster-4978.5980	397	724	340	49	110	82	67.16	129.71	60.56	8.98	18.94	14.18	557	--	--	--	--	--	--	--	--	--	--	--	--	--	--	--	--	--	--	--	--	--	--	--	--	--	--	--	--	UP	432.541	88.3212	2.2914	4.2037e-07	5.35e-06	--
Cluster-4978.5983	681	500.95	641	1369.58	1051.97	1282	9.19	7.09	9.02	19.9	14.56	17.57	4108	RPA92552.1		531	1.97e-57	putative meiotically up-regulated gene 86 protein [Choiromyces venosus 120613-1]	--	--	--	--	--	K07034	K07034	uncharacterized protein	http://www.genome.jp/dbget-bin/www_bget?ko:K07034	Q5B2K4	356	9.38e-36	Acetate permease A OS=Emericella nidulans (strain FGSC A4 / ATCC 38163 / CBS 112.46 / NRRL 194 / M139) OX=227321 GN=acpA PE=2 SV=1	PF01184//PF04795//PF09026	GPR1/FUN34/yaaH family//PAPA-1-like conserved region//Centromere protein B dimerisation domain	--	--	GO:0003682//GO:0003677	chromatin binding//DNA binding	GO:0000775//GO:0000785//GO:0031011	chromosome, centromeric region//chromatin//Ino80 complex	--	--	DOWN	540.273	1369.21	-1.3415	1.0737e-09	2.0987e-08	blast,frame:-1 start:571 end:101
Cluster-4978.5984	3040.12	2180.59	5623	8	18	18	109.4	82.43	211.38	0.31	0.66	0.66	1696	KAG0134192.1		590	8.67e-67	hypothetical protein HOY82DRAFT_231859 [Tuber indicum]	XM_025645725.1	XM_025645725	45	1.82581e-12	Aspergillus aculeatinus CBS 121060 MNNG and nitrosoguanidine resistance protein (BO66DRAFT_376841), mRNA	--	--	--	--	P46950	271	7.48e-24	Nitrosoguanidine resistance protein SNG1 OS=Saccharomyces cerevisiae (strain ATCC 204508 / S288c) OX=559292 GN=SNG1 PE=1 SV=1	PF04988//PF07941	A-kinase anchoring protein 95 (AKAP95)//Potassium channel Kv1.4 tandem inactivation domain	GO:0006813	potassium ion transport	GO:0003677//GO:0030955//GO:0005249	DNA binding//potassium ion binding//voltage-gated potassium channel activity	GO:0008076//GO:0005634	voltage-gated potassium channel complex//nucleus	--	--	UP	3238.9	16.0217	7.6539	8.1457e-55	5.8972e-52	blast,frame:3 start:756 end:1481|blast,frame:2 start:2 end:1078
Cluster-4978.5985	1265	1170	1074	2364	1491	2182.96	37.62	36.53	33.35	75.75	45.44	65.97	2000	KAG0640433.1		2279	0	HCO3 transporter family-domain-containing protein [Tuber brumale]	XM_025716796.1	XM_025716796	67	1.27139e-24	Aspergillus ibericus CBS 121593 hypothetical protein (BO80DRAFT_380322), mRNA	K24194	BOR	boron transporter	http://www.genome.jp/dbget-bin/www_bget?ko:K24194	Q9HGM6	1510	3.13e-204	Putative transporter C543.05c OS=Schizosaccharomyces pombe (strain 972 / ATCC 24843) OX=284812 GN=SPBC543.05c PE=3 SV=1	PF00955	HCO3- transporter family	GO:0006820	monoatomic anion transport	--	--	--	--	KOG1172	Na+-independent Cl/HCO3 exchanger AE1 and related transporters (SLC4 family)	DOWN	1038.8	2232.03	-1.1033	2.9027e-06	3.1528e-05	blast,frame:3 start:3 end:1673
Cluster-4978.2665	220	314	298	0	3	1	2.72	4.07	3.84	0	0.04	0.01	4459	KAJ6126032.1		971	9.77e-108	hypothetical protein N7471_010525 [Penicillium samsonianum]	--	--	--	--	--	--	--	--	--	--	--	--	--	PF02226//PF01295	Picornavirus coat protein (VP4)//Adenylate cyclase, class-I	GO:0006171//GO:0006144	cAMP biosynthetic process//purine nucleobase metabolic process	GO:0005198//GO:0004016	structural molecule activity//adenylate cyclase activity	GO:0019028	viral capsid	--	--	UP	247.352	1.45963	7.393	3.1216e-19	2.0192e-17	--
Cluster-4978.2666	136	142	113.31	0	0	2	3.96	4.34	3.45	0	0	0.06	2037	--	--	--	--	--	--	--	--	--	--	--	--	--	--	--	--	--	--	--	--	--	--	--	--	--	--	--	--	UP	115.728	0.688065	7.3045	6.6003e-11	1.5376e-09	--
Cluster-4978.2662	19	35	44	2	5	0	1.24	2.39	2.99	0.14	0.33	0	1050	KID96051.1		168	9.31e-10	serine/threonine-protein kinase Sgk2, partial [Metarhizium majus ARSEF 297]	--	--	--	--	--	--	--	--	--	--	--	--	--	--	--	--	--	--	--	--	--	--	--	UP	29.2743	2.64322	3.4814	0.0025005	0.012713	blast,frame:3 start:282 end:668
Cluster-4978.7298	1038	991	960.97	1788	1869	1466	15.47	15.49	14.94	28.7	28.57	22.19	3742	RPB06118.1		2166	5.17e-293	thermostable alpha-amylase [Choiromyces venosus 120613-1]	XM_040791064.1	XM_040791064	38	3.16844e-08	Penicillium griseofulvum Glycoside hydrolase, superfamily (PGRI_033510), partial mRNA	K01176	AMY, amyA, malS	alpha-amylase	http://www.genome.jp/dbget-bin/www_bget?ko:K01176	P19571	1112	7.82e-138	Glucan 1,4-alpha-maltohexaosidase OS=Bacillus sp. (strain 707) OX=1416 PE=1 SV=1	PF09154//PF02324//PF00128	Alpha-amylase C-terminal//Glycosyl hydrolase family 70//Alpha amylase, catalytic domain	GO:0005975//GO:0009250	carbohydrate metabolic process//glucan biosynthetic process	GO:0046527//GO:0004553	glucosyltransferase activity//hydrolase activity, hydrolyzing O-glycosyl compounds	--	--	--	--	DOWN	885.911	1900.16	-1.1007	6.556e-09	1.136e-07	blast,frame:2 start:335 end:1906
Cluster-4978.4735	266	302	267	49	78	46	9.91	11.83	10.4	1.97	2.98	1.74	1646	KAG0128305.1		1235	2.23e-164	Elongator complex protein 4 [Tuber indicum]	--	--	--	--	--	K11375	ELP4	elongator complex protein 4	http://www.genome.jp/dbget-bin/www_bget?ko:K11375	Q9USP1	337	1.37e-33	Elongator complex protein 4 OS=Schizosaccharomyces pombe (strain 972 / ATCC 24843) OX=284812 GN=elp4 PE=3 SV=1	PF05625	PAXNEB protein	GO:0002098	tRNA wobble uridine modification	--	--	GO:0033588	elongator holoenzyme complex	KOG3949	RNA polymerase II elongator complex, subunit ELP4	UP	247.581	64.0363	1.9523	4.4915e-09	8.0289e-08	blast,frame:2 start:92 end:1366
Cluster-4978.10342	22	17	15	2	2	0	3.24	2.65	2.32	0.32	0.3	0	603	--	--	--	--	--	--	--	--	--	--	--	--	--	--	--	--	--	--	--	--	--	--	--	--	--	--	--	--	UP	15.9515	1.52762	3.4124	0.0043814	0.020378	--
Cluster-4978.6636	81	143	98	164	188.98	273	2.8	5.19	3.54	6.11	6.69	9.59	1756	PUU73233.1		419	1.41e-43	P-loop containing nucleoside triphosphate hydrolase protein [Tuber borchii]	--	--	--	--	--	--	--	--	--	--	--	--	--	PF01926//PF02421//PF05049//PF04548	50S ribosome-binding GTPase//Ferrous iron transport protein B//Interferon-inducible GTPase (IIGP)//AIG1 family	--	--	GO:0005525	GTP binding	GO:0016020	membrane	--	--	DOWN	95.5999	228.482	-1.2579	0.00045702	0.002939	blast,frame:-2 start:1233 end:76
Cluster-4978.1405	35	47	20	0	0	0	1.6	2.26	0.96	0	0	0	1387	--	--	--	--	--	--	--	--	--	--	--	--	--	--	--	--	--	--	--	--	--	--	--	--	--	--	--	--	UP	30.1046	0	7.2091	3.526e-06	3.7774e-05	--
Cluster-4978.1406	15	85	17	1	0	0	2.92	17.53	3.48	0.21	0	0	517	--	--	--	--	--	--	--	--	--	--	--	--	--	--	--	--	--	--	--	--	--	--	--	--	--	--	--	--	UP	34.6766	0.391942	6.4511	0.00013712	0.0010169	--
Cluster-4978.2564	145	202	199	0	0	0	4.65	6.8	6.66	0	0	0	1873	--	--	--	--	--	--	--	--	--	--	--	--	--	--	--	--	--	--	--	--	--	--	--	--	--	--	--	--	UP	162.352	0	9.6398	2.1475e-14	8.1332e-13	--
Cluster-4978.3137	21	20	9	0	1	0	1.73	1.73	0.78	0	0.08	0	882	--	--	--	--	--	--	--	--	--	--	--	--	--	--	--	--	--	--	--	--	--	--	--	--	--	--	--	--	UP	14.7189	0.371867	5.2154	0.0015392	0.0084102	--
Cluster-234.0	0	0	0	0	93	48	0	0	0	0	3.13	1.6	1832	KAJ3280164.1		1945	1.92e-268	T-complex protein 1 subunit epsilon [Borealophlyctis nickersoniae]	XM_053126067.1	XM_053126067	104	3.1454e-45	Zychaea mexicana T-complex protein 1 subunit epsilon (BDB00DRAFT_862477), mRNA	K09497	CCT5	T-complex protein 1 subunit epsilon	http://www.genome.jp/dbget-bin/www_bget?ko:K09497	P48643	2022	1.98e-282	T-complex protein 1 subunit epsilon OS=Homo sapiens OX=9606 GN=CCT5 PE=1 SV=1	PF00118	TCP-1/cpn60 chaperonin family	--	--	GO:0005524	ATP binding	--	--	KOG0357	Chaperonin complex component, TCP-1 epsilon subunit (CCT5)	DOWN	0	51.0972	-8.2872	0.0011944	0.0067395	blast,frame:-1 start:1736 end:90
Cluster-4978.3132	51	47	54	98	296	144	7.18	7	7.99	14.93	42.48	20.7	619	--	--	--	--	--	--	--	--	--	--	--	--	--	--	--	--	--	--	PF00012//PF04104	Hsp70 protein//Eukaryotic and archaeal DNA primase, large subunit	GO:0006269	DNA replication, synthesis of RNA primer	GO:0005524	ATP binding	--	--	--	--	DOWN	45.0989	198.024	-2.1347	3.2786e-05	0.00028296	--
Cluster-4978.3131	20	10	9	0	0	0	1.34	0.71	0.63	0	0	0	1025	CCO32026.1		314	1.38e-28	putative RNA-directed DNA polymerase from transposon BS [Rhizoctonia solani AG-1 IB]	--	--	--	--	--	--	--	--	--	Q9NBX4	169	9.78e-12	Probable RNA-directed DNA polymerase from transposon X-element OS=Drosophila melanogaster OX=7227 GN=X-element\ORF2 PE=3 SV=1	--	--	--	--	--	--	--	--	--	--	UP	11.4705	0	5.8173	0.002579	0.013025	blast,frame:-1 start:1025 end:3
Cluster-4978.4766	395	485	356	0	0	0	13.03	16.81	12.27	0	0	0	1827	RPB01128.1		647	2.2e-76	hypothetical protein L873DRAFT_1788446 [Choiromyces venosus 120613-1]	--	--	--	--	--	--	--	--	--	--	--	--	--	PF02412//PF01292	Thrombospondin type 3 repeat//Prokaryotic cytochrome b561	GO:0007155//GO:0006118	cell adhesion//obsolete electron transport	GO:0009055//GO:0005509	electron transfer activity//calcium ion binding	--	--	--	--	UP	366.1	0	10.813	8.2867e-19	5.1649e-17	--
Cluster-4978.4763	535.03	580	390	2717.96	2297.04	3603.45	17.72	20.18	13.49	97.03	77.96	121.32	1821	PWW73185.1		1885	1.61e-261	hypothetical protein C7212DRAFT_223922, partial [Tuber magnatum]	--	--	--	--	--	--	--	--	--	A0A084AFG9	167	7.12e-11	Satratoxin biosynthesis SC3 cluster transcription factor SAT20 OS=Stachybotrys chartarum (strain CBS 109288 / IBT 7711) OX=1280523 GN=SAT20 PE=3 SV=1	--	--	--	--	--	--	--	--	--	--	DOWN	444.935	3159.03	-2.8277	4.7852e-33	9.0982e-31	--
Cluster-4978.7176	2280.11	2897	3524.9	2781.03	5458.58	6188	21.28	28.35	34.31	27.94	52.25	58.64	5828	KAG0638911.1		4428	0	WD40-repeat-containing domain protein [Tuber brumale]	--	--	--	--	--	--	--	--	--	O43379	223	1.34e-16	WD repeat-containing protein 62 OS=Homo sapiens OX=9606 GN=WDR62 PE=1 SV=4	PF00400	WD domain, G-beta repeat	--	--	GO:0005515	protein binding	--	--	--	--	DOWN	2591.1	5248.88	-1.0185	0.0022505	0.011631	blast,frame:1 start:1540 end:4944
Cluster-3835.0	0	0	0	1	36	2	0	0	0	0.07	2.22	0.12	1112	--	--	--	--	--	--	--	--	--	--	--	--	--	--	--	--	--	--	--	--	--	--	--	--	--	--	--	--	DOWN	0	14.4672	-6.4665	0.011951	0.04672	--
Cluster-4978.526	0	0	0	0	43	22	0	0	0	0	1.7	0.87	1595	CAG8476280.1		989	4.48e-126	3346_t:CDS:2, partial [Dentiscutata heterogama]	XM_025499479.1	XM_025499479	34	2.23414e-06	Meira miltonrushii uncharacterized protein (FA14DRAFT_162214), mRNA	K03252	EIF3C	translation initiation factor 3 subunit C	http://www.genome.jp/dbget-bin/www_bget?ko:K03252	Q17Q06	2003	3.11e-275	Eukaryotic translation initiation factor 3 subunit C OS=Aedes aegypti OX=7159 GN=eIF3-S8 PE=3 SV=1	PF03253//PF05470	Urea transporter//Eukaryotic translation initiation factor 3 subunit 8 N-terminus	GO:0015840//GO:0071918//GO:0006446//GO:0006413	urea transport//urea transmembrane transport//regulation of translational initiation//translational initiation	GO:0031369//GO:0015204//GO:0003743	translation initiation factor binding//urea transmembrane transporter activity//translation initiation factor activity	GO:0005840//GO:0005852	ribosome//eukaryotic translation initiation factor 3 complex	KOG1076	Translation initiation factor 3, subunit c (eIF-3c)	DOWN	0	23.559	-7.1704	0.010472	0.042073	blast,frame:2 start:2 end:1498
Cluster-4978.879	0	0	0	0	283	146	0	0	0	0	21.63	11.11	946	KAJ3084740.1		825	6.28e-108	ribosomal 40S subunit protein S1B [Quaeritorhiza haematococci]	XM_012328762.1	XM_012328762	36	1.0095e-07	Fibroporia radiculosa predicted protein partial mRNA	K02984	RP-S3Ae, RPS3A	small subunit ribosomal protein S3Ae	http://www.genome.jp/dbget-bin/www_bget?ko:K02984	Q5G5C4	1173	1.3e-162	40S ribosomal protein S3a OS=Periplaneta americana OX=6978 GN=Parcxpwex01 PE=2 SV=1	PF01015//PF04083	Ribosomal S3Ae family//Partial alpha/beta-hydrolase lipase region	GO:0006629//GO:0042254//GO:0006412	lipid metabolic process//ribosome biogenesis//translation	GO:0003735	structural constituent of ribosome	GO:0005840	ribosome	KOG1628	40S ribosomal protein S3A	DOWN	0	155.467	-9.8923	0.011352	0.044823	blast,frame:-2 start:936 end:121
Cluster-4978.870	0	0	0	0	64	44	0	0	0	0	4.86	3.33	950	PIG85859.1		281	9.97e-28	cofilin [Aspergillus arachidicola]	--	--	--	--	--	K05765	CFL	cofilin	http://www.genome.jp/dbget-bin/www_bget?ko:K05765	P45594	709	8.73e-94	Cofilin/actin-depolymerizing factor homolog OS=Drosophila melanogaster OX=7227 GN=tsr PE=1 SV=1	PF00241	Cofilin/tropomyosin-type actin-binding protein	--	--	GO:0003779	actin binding	--	--	KOG1735	Actin depolymerizing factor	DOWN	0	38.9369	-7.8952	0.0025544	0.012918	blast,frame:3 start:75 end:554
Cluster-4978.874	0	0	0	0	154	19	0	0	0	0	25.77	3.19	566	KAG2178656.1		466	2.39e-57	hypothetical protein INT44_001809, partial [Umbelopsis vinacea]	--	--	--	--	--	K11251	H2A	histone H2A	http://www.genome.jp/dbget-bin/www_bget?ko:K11251	Q5ZMD6	583	5.83e-77	Histone H2A.Z OS=Gallus gallus OX=9031 GN=H2AFZ PE=1 SV=3	PF00125	Core histone H2A/H2B/H3/H4	--	--	GO:0003677	DNA binding	--	--	KOG1757	Histone 2A	DOWN	0	63.8041	-8.6075	0.0010643	0.0061359	blast,frame:-3 start:474 end:82
Cluster-4978.876	1	0	0	0	198	145	0.02	0	0	0	4.85	3.52	2430	--	--	--	--	--	--	--	--	--	--	--	--	--	--	P41073	1066	6.92e-133	Zinc finger protein on ecdysone puffs OS=Drosophila melanogaster OX=7227 GN=Pep PE=1 SV=1	PF14369	zinc-ribbon	--	--	GO:0061630	ubiquitin protein ligase activity	--	--	--	--	DOWN	0.288049	123.514	-8.5988	7.4364e-05	0.00059024	blast,frame:-3 start:2290 end:458
Cluster-4978.10871	44.01	32	53	13	4	7	4.41	3.38	5.57	1.41	0.41	0.71	769	--	--	--	--	--	--	--	--	--	--	--	--	--	--	--	--	--	--	--	--	--	--	--	--	--	--	--	--	UP	38.3365	8.99095	2.0991	0.003849	0.018249	--
Cluster-4978.10877	26	26	25	0	3	0	1.93	2.03	1.94	0	0.23	0	951	--	--	--	--	--	--	--	--	--	--	--	--	--	--	--	--	--	--	PF06971	Putative DNA-binding protein N-terminus	GO:0051775//GO:0045892	response to redox state//negative regulation of DNA-templated transcription	--	--	--	--	--	--	UP	22.8226	1.1156	4.3612	0.0015367	0.0083988	--
Cluster-4978.10876	250	308	200	56	63	42	9.77	12.65	8.17	2.36	2.52	1.67	1581	CUS09438.1		1670	8.4e-230	unnamed protein product [Tuber aestivum]	--	--	--	--	--	K15447	TRM44, METTL19	tRNASer (uridine44-2'-O)-methyltransferase	http://www.genome.jp/dbget-bin/www_bget?ko:K15447	Q7SE80	997	4.89e-129	tRNA (uracil-O(2)-)-methyltransferase OS=Neurospora crassa (strain ATCC 24698 / 74-OR23-1A / CBS 708.71 / DSM 1257 / FGSC 987) OX=367110 GN=trm44 PE=3 SV=2	PF05460//PF07757	Origin recognition complex subunit 6 (ORC6)//Predicted AdoMet-dependent methyltransferase	GO:0006260	DNA replication	GO:0008168//GO:0003677	methyltransferase activity//DNA binding	GO:0005664	nuclear origin of replication recognition complex	KOG3790	Uncharacterized conserved protein	UP	224.283	59.8257	1.9091	4.6401e-08	7.0607e-07	blast,frame:-2 start:1580 end:75
Cluster-4978.10874	193	129	139	29	27	50	4.57	3.21	3.44	0.74	0.66	1.2	2448	--	--	--	--	--	--	--	--	--	--	--	--	--	--	--	--	--	--	--	--	--	--	--	--	--	--	--	--	UP	136.241	38.6084	1.8159	5.316e-06	5.4919e-05	--
Cluster-4978.10879	230.18	233.6	140.5	13.26	19	10	3.34	3.56	2.13	0.21	0.28	0.15	3832	KAF8538760.1		320	1.42e-26	hypothetical protein BDD12DRAFT_779006 [Trichophaea hybrida]	--	--	--	--	--	--	--	--	--	--	--	--	--	PF13181//PF07721//PF00515//PF13176//PF08631	Tetratricopeptide repeat//Tetratricopeptide repeat//Tetratricopeptide repeat//Tetratricopeptide repeat//Meiosis protein SPO22/ZIP4 like	GO:0051321	meiotic cell cycle	GO:0005515//GO:0042802	protein binding//identical protein binding	--	--	--	--	UP	178.288	15.601	3.5193	3.665e-14	1.3422e-12	--
Cluster-4978.11471	8	1	3	19	16	27	0.95	0.13	0.38	2.45	1.95	3.28	686	--	--	--	--	--	--	--	--	--	--	--	--	--	--	--	--	--	--	PF00424//PF06072//PF00257	REV protein (anti-repression trans-activator protein)//Alphaherpesvirus tegument protein US9//Dehydrin	GO:0009415//GO:0006355//GO:0075733	response to water//regulation of DNA-templated transcription//intracellular transport of virus	GO:0003700	DNA-binding transcription factor activity	GO:0005667//GO:0042025	transcription regulator complex//host cell nucleus	--	--	DOWN	3.5168	22.6857	-2.6851	0.0058553	0.026062	--
Cluster-4978.2988	44	61	29	0	1	7	3.15	4.59	2.17	0	0.07	0.51	977	--	--	--	--	--	--	--	--	--	--	--	--	--	--	--	--	--	--	--	--	--	--	--	--	--	--	--	--	UP	39.5906	2.78009	3.804	0.0011391	0.0064758	--
Cluster-4978.11477	6	6	8	20	16	23	0.32	0.34	0.45	1.16	0.88	1.26	1216	YP_009574619.1		356	1.65e-36	LAGLIDADG endonuclease [Orbilia dorsalia]||QBF58420.1 LAGLIDADG endonuclease [Orbilia dorsalia]	MW924652.1	MW924652	597	0	Tuber brumale mitochondrion, complete genome	--	--	--	--	P15563	206	2.26e-16	Uncharacterized 49.1 kDa protein in ND3 intron OS=Podospora anserina (strain S / ATCC MYA-4624 / DSM 980 / FGSC 10383) OX=515849 PE=1 SV=1	PF06119//PF18024//PF15015	Nidogen-like//Helix-turn-helix domain//Spermatogenesis-associated, N-terminal	GO:0007160//GO:0007283	cell-matrix adhesion//spermatogenesis	GO:0003677	DNA binding	GO:0005794	Golgi apparatus	--	--	DOWN	5.94816	21.7015	-1.8694	0.0074402	0.031899	blast,frame:-2 start:933 end:622
Cluster-4978.2986	213	203	347.83	4	42	6	11.25	11.27	19.21	0.23	2.27	0.32	1235	--	--	--	--	--	--	--	--	--	--	--	--	--	--	--	--	--	--	--	--	--	--	--	--	--	--	--	--	UP	227.749	19.2504	3.5649	5.7389e-05	0.00046764	--
Cluster-4978.2980	88	43	95	187	182	93	6.26	3.22	7.08	14.36	13.24	6.74	981	--	--	--	--	--	--	--	--	--	--	--	--	--	--	--	--	--	--	--	--	--	--	--	--	--	--	--	--	DOWN	67.0962	172.968	-1.3656	0.0087793	0.036601	--
Cluster-4978.9690	124	120	210	38	28	34	4.52	4.6	8	1.49	1.05	1.26	1677	CUS11602.1		469	1.12e-49	unnamed protein product [Tuber aestivum]	--	--	--	--	--	--	--	--	--	--	--	--	--	PF05327	RNA polymerase I specific transcription initiation factor RRN3	GO:0006361	transcription initiation at RNA polymerase I promoter	GO:0001181	RNA polymerase I general transcription initiation factor activity	--	--	--	--	UP	135.388	37.0032	1.8723	2.1502e-05	0.00019486	--
Cluster-4978.5474	429	420.99	305	113	132	94	4.13	4.25	3.07	1.17	1.3	0.92	5652	XP_044688208.1		205	1.03e-14	uncharacterized protein H6S33_008017, partial [Morchella sextelata]||KAH0603013.1 hypothetical protein H6S33_008017, partial [Morchella sextelata]	--	--	--	--	--	--	--	--	--	Q95SX7	143	2.65e-07	Probable RNA-directed DNA polymerase from transposon BS OS=Drosophila melanogaster OX=7227 GN=RTase PE=2 SV=1	PF14529//PF18872//PF03372	Endonuclease-reverse transcriptase//Daz repeat//Endonuclease/Exonuclease/phosphatase family	--	--	GO:0003824//GO:0005515	catalytic activity//protein binding	--	--	--	--	UP	341.369	125.715	1.4428	4.5372e-07	5.7241e-06	--
Cluster-4978.5475	701	844	632	3	5	2	152.74	195.35	145.42	0.71	1.11	0.45	488	--	--	--	--	--	--	--	--	--	--	--	--	--	--	--	--	--	--	--	--	--	--	--	--	--	--	--	--	UP	644.826	3.72323	7.4498	1.6914e-45	7.4039e-43	--
Cluster-4978.5477	234	212	258	32	12	106	6.93	6.6	7.98	1.02	0.36	3.19	2006	RPB05115.1		169	3.52e-10	hypothetical protein L873DRAFT_1798088 [Choiromyces venosus 120613-1]	--	--	--	--	--	--	--	--	--	--	--	--	--	PF01284//PF03074//PF05191//PF08496	Membrane-associating domain//Glutamate-cysteine ligase//Adenylate kinase, active site lid//Peptidase family S49 N-terminal	GO:0046034//GO:0006750//GO:0006144//GO:0006749	ATP metabolic process//glutathione biosynthetic process//purine nucleobase metabolic process//glutathione metabolic process	GO:0004357//GO:0004017//GO:0004252	glutamate-cysteine ligase activity//adenylate kinase activity//serine-type endopeptidase activity	GO:0017109//GO:0005886//GO:0016020	glutamate-cysteine ligase complex//plasma membrane//membrane	--	--	UP	208.971	53.472	1.964	0.0072533	0.031192	blast,frame:-3 start:936 end:427
Cluster-4978.8955	1261	1228	1251	46	169	51	20.1	20.54	20.81	0.79	2.76	0.83	3515	KAG0642621.1		182	3.15e-11	ankyrin repeat-containing domain protein [Tuber brumale]	--	--	--	--	--	--	--	--	--	Q2T9W8	131	2.52e-06	Ankyrin repeat domain-containing protein 61 OS=Bos taurus OX=9913 GN=ANKRD61 PE=2 SV=1	PF13857//PF00646//PF12796//PF13637//PF13606//PF12937//PF00023	Ankyrin repeats (many copies)//F-box domain//Ankyrin repeats (3 copies)//Ankyrin repeats (many copies)//Ankyrin repeat//F-box-like//Ankyrin repeat	--	--	GO:0005515	protein binding	--	--	--	--	UP	1108.89	98.4205	3.4943	4.2964e-11	1.0302e-09	blast,frame:-2 start:3415 end:2165
[truncated: 3,283 more rows]

## Sheet: Table S6
Supplementary Table S6 GO enrichment analysis results
GO_accession	Description	Term_type	Over_represented_pValue	Corrected_pValue	DEG_item	DEG_list	Bg_item	Bg_list	Gene_names
[truncated: 4,099 more rows]

## Sheet: Table S7
Supplementary Table S7 KEGG enrichment analysis results
[truncated: 95 more rows]

## Sheet: Table S8
Supplementary Table S8 KEGG enrichment analysis results
[truncated: 97 more rows]
